# Supplementary material for: Targeting neddylation and sumoylation in chemoresistant triple negative breast cancer
Source: NPJ Breast Cancer. 2024 May 27;10:37. doi: 10.1038/s41523-024-00644-4 (PMC11130334; doi:10.1038/s41523-024-00644-4)
Supplement: Supplementary file 3 — Supplemental Table 1) Chemical infromation for high throughput screens [file 41523_2024_644_MOESM3_ESM.xlsx]

## Sheet: Meta
Supplement Table 1) Chemical infromation for high throughput screens
Name	Description
Compound	Name of the compound found in the library
Vendor	Chemical vendor
Supplier_cmpd_id	Chemical identifier from the vendor catalogue
Class	Annotated drug class
Target	Highest affinity/most recognized target
Process	Molecular process
SMILES	Chemical stucture (Simplified Molecular Input Line Entry System)

## Sheet: Table S1
Compound	Vendor	Supplier_cmpd_id	Class	Target	Process	SMILES
CELECOXIB_NCI_Onc_AOD	NCI	719627	Anti-inflamatory	COX-1	Anti-Inflammatory	Cc1ccc(cc1)c2cc(nn2c3ccc(cc3)[S](N)(=O)=O)C(F)(F)F
ROFECOXIB_Custom Clinical	Chemietek	CT-RX001	Anti-inflamatory	COX-1	Anti-Inflammatory	C[S](=O)(=O)c1ccc(cc1)C2=C(C(=O)OC2)c3ccccc3
VALDECOXIB_Broad	Sigma	PZ0179	Anti-inflamatory	COX-2	Anti-Inflammatory	Cc1onc(c2ccccc2)c1c3ccc(cc3)[S](N)(=O)=O
SB225002_Broad	Tocris	2725	Anti-inflamatory	CXCR2	Anti-Inflammatory	Oc1cc(ccc1NC(=O)Nc2ccccc2Br)[N+]([O-])=O
BRD9876_Broad	Tocris	5454	Broad screening hit			CC(C)(C)c1ccc2cc(C#N)c(cc2c1)C#N
BRD9647_Broad	ChemBridge	7910659	Broad screening hit			COc1ccc(cc1)N(C(=O)c2ccccc2)[S](=O)(=O)c3cc(OC)ccc3OC
BRD4132_Broad	ChemDiv Inc.	4998-1380	Broad screening hit			CC(C)N1C(=O)SC(=C/c2oc(Sc3[nH]c4ccccc4n3)cc2)/C1=O
BRD6340_Broad	ChemDiv Inc.	1988-0090	Broad screening hit			C(Cc1[nH]c2ccccc2n1)n3c4ccccc4c5ccccc35
DNMDP_Broad	Enamine Ltd.	T0503-7331	Broad screening hit			CCN(CC)c1ccc(cc1[N+]([O-])=O)C2=NNC(=O)CC2C
BAXCHANNELBLOCKER_Broad	Tocris	2160	Cell death	BAX	Apoptotic signaling	[H+].[H+].[Cl-].[Cl-].OC(CN1CCNCC1)Cn2c3ccc(Br)cc3c4cc(Br)ccc24
OBATOCLAX_Broad	Selleck	S1057	Cell death	BCL-2	Apoptotic signaling	COC1=CC(=C2C=C3C=CC=CC3=N2)NC1=Cc4[nH]c(C)cc4C.CS(=O)(=O)O
ABT199_Broad	Cayman	16233	Cell death	BCL-2	Apoptotic signaling	CC1(C)CCC(=C(C1)c2ccc(Cl)cc2)CN3CCN(CC3)c4ccc(C(=O)NS(=O)(=O)c5ccc(NCC6CCOCC6)c(c5)[N+](=O)[O-])c(Oc7cnc8[nH]ccc8c7)c4
GOSSYPOL_Broad	Cayman	14482	Cell death	BCL-2	Apoptotic signaling	CC(C)c1c(O)c(O)c(C=O)c2c(O)c(c(C)cc12)c3c(C)cc4c(C(C)C)c(O)c(O)c(C=O)c4c3O
OBATOCLAX_Custom Clinical	Selleck	S1057	Cell death	BCL-2	Apoptotic signaling	COC1=CC(=C2C=C3C=CC=CC3=N2)NC1=Cc4[nH]c(C)cc4C.CS(=O)(=O)O
PAC1_Broad	Tocris	2581	Cell death	Caspase	Apoptotic signaling	[O-]c1c(CC=C)cccc1/C=N/NC(=O)C[NH+]2CCN(CC2)Cc3ccccc3
IVACHTIN_Custom Clinical	Tocris	2636	Cell death	Caspase	Apoptotic signaling	CC(=O)OCCN1C(=O)c2c(C)nc3ccc(cc3c2C1=O)[S](=O)(=O)N4CCOCC4
BIRINAPANT_Broad	Cayman	19699	Cell death	cIAP1	Apoptotic signaling	CCC(NC(=O)C(C)NC)C(=O)N1CC(O)CC1Cc2c([nH]c3cc(F)ccc23)c4[nH]c5cc(F)ccc5c4CC6CC(O)CN6C(=O)C(CC)NC(=O)C(C)NC
ERASTIN_Broad	Sigma	E7781	Cell death	Ferroptosis	Targeted mediator of ferroptosis	CCOc1ccccc1N2C(=O)c3ccccc3N=C2C(C)N4CCN(CC4)C(=O)COc5ccc(Cl)cc5
AT406SM406ARRY334543_Broad	Selleck	S2754	Cell death	IAP	Apoptotic signaling	CNC(C)C(=O)NC1CN(CCC2CC[C@H](N2C1=O)C(=O)NC(c3ccccc3)c4ccccc4)C(=O)CC(C)C
AT406_Broad	Selleck	S2754	Cell death	IAP	Apoptotic signaling	CNC(C)C(=O)NC1CN(CCC2CC[C@H](N2C1=O)C(=O)NC(c3ccccc3)c4ccccc4)C(=O)CC(C)C
MARITOCLAX_Broad	Tocris	5368	Cell death	MCL	Targeted modulator of apoptosis	Oc1ccccc1C(=O)c2[nH]c(Cl)c(Cl)c2n3c(Cl)c(Cl)cc3C(=O)c4ccccc4O
ABT263NAVITOCLAX_Broad	Selleck	S1001	Cell death	Multi-BCL	Apoptotic signaling	CC1(C)CCC(=C(CN2CCN(CC2)c3ccc(cc3)C(=O)N[S](=O)(=O)c4ccc(N[C@H](CCN5CCOCC5)CSc6ccccc6)c(c4)[S](=O)(=O)C(F)(F)F)C1)c7ccc(Cl)cc7
ABT737_Broad	Cayman	11501	Cell death	Multi-BCL	Apoptotic signaling	CN(C)CC[C@H](CSc1ccccc1)Nc2ccc(cc2[N+]([O-])=O)[S](=O)(=O)NC(=O)c3ccc(cc3)N4CCN(CC4)Cc5ccccc5c6ccc(Cl)cc6
TW37_Broad	Selleck	S1121	Cell death	Multi-BCL	Apoptotic signaling	CC(C)c1ccccc1Cc2cc(C(=O)Nc3ccc(cc3)[S](=O)(=O)c4ccccc4C(C)(C)C)c(O)c(O)c2O
ABT263_Custom Clinical	Selleck	S1001	Cell death	Multi-BCL	Apoptotic signaling	CC1(C)CCC(=C(CN2CCN(CC2)c3ccc(cc3)C(=O)N[S](=O)(=O)c4ccc(N[C@H](CCN5CCOCC5)CSc6ccccc6)c(c4)[S](=O)(=O)C(F)(F)F)C1)c7ccc(Cl)cc7
HA141_Custom Clinical	Selleck	S1071	Cell death	Multi-BCL	Apoptotic signaling	CCOC(=O)[C@@H](C#N)[C@@H]1c2cc(Br)ccc2OC(=C1C(=O)OCC)N
ABT737_Custom Clinical	Selleck	S1002	Cell death	Multi-BCL	Apoptotic signaling	CN(C)CC[C@H](CSc1ccccc1)Nc2ccc(cc2[N+]([O-])=O)[S](=O)(=O)NC(=O)c3ccc(cc3)N4CCN(CC4)Cc5ccccc5c6ccc(Cl)cc6
NECROSTATIN7_Broad	Cayman	10528	Cell death	RIP	Anti-Inflammatory	C1=CC(=CC=C1C2=C(C=NN2)C=C3C(=O)N(C(=N)S3)C4=NC=CS4)F
NECROSULFONAMIDE_Broad	Cayman	20844	Cell death	RIP	Anti-Inflammatory	COc1nccnc1N[S](=O)(=O)c2ccc(NC(=O)/C=C/c3sc(cc3)[N+]([O-])=O)cc2
NECROSTATIN1_Broad	Sigma	N9037	Cell death	RIP	Anti-Inflammatory	CN1C(=O)C(Cc2c[nH]c3ccccc23)NC1=S
YM155_Broad	Cayman	11490	Cell death	Survivin	Apoptotic signaling	[Br-].COCCn1c(C)[n+](Cc2cnccn2)c3C(=O)c4ccccc4C(=O)c13
YM155SEPANTRONIUMBROMIDE_Broad	Selleck	S1130	Cell death	Survivin	Apoptotic signaling	[Br-].COCCn1c(C)[n+](Cc2cnccn2)c3C(=O)c4ccccc4C(=O)c13
GW441756_Custom Clinical	Axon	1251	Cell death	TrkA	Apoptotic signaling	Cn1cc(\C=C2/C(=O)Nc3cccnc23)c4ccccc14
YK4279_Broad	Tocris	4067	Cytotoxic agent	DHX9	RNA synthesis inhibitor	COc1ccc(cc1)C(=O)CC2(O)C(=O)Nc3c(Cl)ccc(Cl)c23
ARSENICTRIOXIDE_NCI_Onc_AOD	NCI	92859	Cytotoxic agent	PML-RAR		O1[As]2O[As]3O[As]1O[As](O2)O3
OMACETAXINEMEPESUCCINATE_NCI_Onc_AOD	NCI	758253	Cytotoxic agent	Protein synthesis	Protein homeostasis	COC(=O)C[C@](O)(CCCC(C)(C)O)C(=O)O[C@H]1[C@H]2c3cc4OCOc4cc3CCN5CCC[C@]25C=C1OC
CLOFARABINE_Broad	Selleck	S1218	Cytotoxic agent	Ribonucleotide reductase	DNA synthesis inhibitor	Nc1nc(Cl)nc2n(cnc12)[C@@H]3O[C@H](CO)[C@@H](O)[C@@H]3F
CLOFARABINE_NCI_Onc_AOD	NCI	606869	Cytotoxic agent	Ribonucleotide reductase	DNA synthesis inhibitor	Nc1nc(Cl)nc2n(cnc12)[C@@H]3O[C@H](CO)[C@@H](O)[C@@H]3F
TIGECYCLINE_Broad	Selleck	S1403	Cytotoxic agent	Ribosome	Protein synthesis	CN(C)C1C2CC3Cc4c(cc(NC(=O)CNC(C)(C)C)c(O)c4C(=O)C3=C(O)C2(O)C(=O)C(=C1O)C(N)=O)N(C)C
TRIPTOLIDE_Broad	Sigma	T3652	Cytotoxic agent	RNA	RNA synthesis inhibitor	CC(C)C12OC1C3OC34C5(C)CCC6=C(COC6=O)C5CC7OC47C2O
DACTINOMYCIN_NCI_Onc_AOD	NCI	3053	Cytotoxic agent	RNA	RNA synthesis inhibitor	CC(C)[C@H]1NC(=O)[C@@H](NC(=O)c2ccc(C)c3OC4=C(C)C(=O)C(=C(C(=O)N[C@H]5[C@@H](C)OC(=O)[C@H](C(C)C)N(C)C(=O)CN(C)C(=O)[C@@H]6CCCN6C(=O)[C@H](NC5=O)C(C)C)C4=Nc23)N)[C@@H](C)OC(=O)[C@H](C(C)C)N(C)C(=O)CN(C)C(=O)[C@@H]7CCCN7C1=O
PLICAMYCIN_NCI_Onc_AOD	NCI	24559	Cytotoxic agent	RNA	RNA synthesis inhibitor	CO[C@@H]([C@@H]1Cc2cc3cc(OC4CC(OC5CC(O)C(O)C(C)O5)C(O)C(C)O4)c(C)c(O)c3c(O)c2C(=O)[C@H]1OC6CC(OC7CC(OC8CC(C)(O)C(O)C(C)O8)C(O)C(C)O7)C(O)C(C)O6)C(=O)[C@@H](O)[C@@H](C)O
ALLOPURINOL_NCI_Onc_AOD	NCI	1390	Cytotoxic agent	Xanthine oxidase inhibitor	DNA synthesis inhibitor	O=c1ncnc2[nH][nH]cc12
L685458_Broad	Tocris	2627	Enzyme inhibitor	APH1A	Inhibitor of g-secretase	CC(C)C[C@H](NC(=O)[C@@H](C[C@@H](O)[C@H](Cc1ccccc1)NC(=O)OC(C)(C)C)Cc2ccccc2)C(=O)N[C@@H](Cc3ccccc3)C(N)=O
ANASTROZOLE_NCI_Onc_AOD	NCI	719344	Enzyme inhibitor	Aromatase	Endocrine and Hormone therapy	CC(C)(C#N)c1cc(Cn2cncn2)cc(c1)C(C)(C)C#N
LETROZOLE_NCI_Onc_AOD	NCI	719345	Enzyme inhibitor	Aromatase	Endocrine and Hormone therapy	N#Cc1ccc(cc1)C(n2cncn2)c3ccc(cc3)C#N
EXEMESTANE_NCI_Onc_AOD	NCI	713563	Enzyme inhibitor	Aromatase	Endocrine and Hormone therapy	CC12CCC3C(CC(=C)C4=CC(=O)C=CC34C)C1CCC2=O
PITSTOP2_Broad	Sigma	SML1169-5MG	Enzyme inhibitor	CLTA	Endocytosis	Brc1ccc(C=C2SC(=NC2=O)NS(=O)(=O)c3cccc4ccccc34)cc1
TIPIFARNIBP1_Broad	Selleck	S1453	Enzyme inhibitor	FPTase	Farnesylation/protein localization	Cn1cncc1[C@@](N)(c2ccc(Cl)cc2)c3ccc4N(C)C(=O)C=C(c5cccc(Cl)c5)c4c3
TIPIFARNIBSENANTIOMER_Broad	MCE	HY- 10502A	Enzyme inhibitor	FPTase	Farnesylation/protein localization	Cn1cncc1[C@](N)(c2ccc(Cl)cc2)c3ccc4N(C)C(=O)C=C(c5cccc(Cl)c5)c4c3
IMPORTAZOLE_Broad	MCE	HY-101091	Enzyme inhibitor	KPNB1	Importin inhibitor	CC(Nc1nc(nc2ccccc12)N3CCCC3)c4ccccc4
SB743921_Broad	Selleck	S2182	Enzyme inhibitor	KSP	Check point or mitotic inhibitor	Cl.CC(C)[C@@H](N(CCCN)C(=O)c1ccc(C)cc1)C2=C(Cc3ccccc3)C(=O)c4ccc(Cl)cc4O2
PALMOSTATINB_Broad	EMD Millipore	178501	Enzyme inhibitor	LYPLA1	RAS localization	CCCCCCCCCC[C@H]1[C@H](CCc2ccc(OC)c(OC)c2)OC1=O
HLI373_Broad	Tocris	3503	Enzyme inhibitor	MDM2	Targeted modulator of apoptosis	Cl.Cl.CN(C)CCCNC1=C2C(=O)N(C)C(=O)N=C2N(C)c3ccccc13
WAY362450_Broad	AxonMedchem	1749	Enzyme inhibitor	NR1H4	RAS localization	CC(C)OC(=O)C1=CN(CC(C)(C)c2c1[nH]c3ccccc23)C(=O)c4ccc(F)c(F)c4
U73122_Custom Clinical	Axon	1225	Enzyme inhibitor	PLC	Phospholipase (e.g. PLA) inhibitor	COc1ccc2[C@H]3CC[C@]4(C)[C@H](CC[C@H]4[C@@H]3CCc2c1)NCCCCCCN5C(=O)C=CC5=O
KHS101_Broad	Sigma	K4019	Enzyme inhibitor	TACC3	Check point or mitotic inhibitor	CC(C)CNc1ccnc(NCc2csc(n2)c3ccccc3)n1
MST312_Broad	Sigma	M3949	Enzyme inhibitor	TERT	RT Telomerase	Oc1cccc(C(=O)Nc2cccc(NC(=O)c3cccc(O)c3O)c2)c1O
FGIN127_Broad	Tocris	658	Enzyme inhibitor	TSPO	Steroid hormone synthesis	CCCCCCN(CCCCCC)C(=O)Cc1c([nH]c2ccccc12)c3ccc(F)cc3
MIRA1_Broad	Tocris	3362	Enzyme inhibitor	WRN	Helicase inhibitor	CCC(=O)OCN1C(=O)C=CC1=O
NSC19630_Broad	Cayman	14858	Enzyme inhibitor	WRN	DNA helicase	CCC(=O)OCN1C(=O)C=CC1=O
GSK525762A_Broad	Cayman	10676	Epigenetic regulator	BET family	Acetylated lysine reader	CCNC(=O)CC1N=C(c2ccc(Cl)cc2)c3cc(OC)ccc3n4c(C)nnc14
IBET151DIHYDROCHLORIDE_Broad	Tocris	4650	Epigenetic regulator	BET family	Acetylated lysine reader	Cl.Cl.COc1cc2c3N([C@H](C)c4ccccn4)C(=O)Nc3cnc2cc1c5c(C)onc5C
AZACITIDINE_Broad	Selleck	S1782	Epigenetic regulator	DNA methyltransferase	DNA methylation writer	OCC1OC(C(O)C1O)N2C=NC(=N)NC2=O
RG108_Broad	Cayman	13302	Epigenetic regulator	DNA methyltransferase	DNA methylation writer	OC(=O)[C@H](Cc1c[nH]c2ccccc12)N3C(=O)c4ccccc4C3=O
DECITABINE_Broad	Selleck	S1200	Epigenetic regulator	DNA methyltransferase	DNA methylation writer	NC1=NC(=O)N(C=N1)[C@H]2C[C@H](O)[C@@H](CO)O2
ZEBULARINE_Broad	Tocris	2293	Epigenetic regulator	DNA methyltransferase	DNA methylation writer	OCC1O[C@H]([C@@H](O)[C@H]1O)N2C=CC=NC2=O
DECITABINE_NCI_Onc_AOD	NCI	127716	Epigenetic regulator	DNA methyltransferase	DNA methylation writer	NC1=NC(=O)N(C=N1)[C@H]2C[C@H](O)[C@@H](CO)O2
AZACITIDINE_NCI_Onc_AOD	NCI	102816	Epigenetic regulator	DNA methyltransferase	DNA methylation writer	OCC1OC(C(O)C1O)N2C=NC(=N)NC2=O
UNC0638_Broad	Tocris	4343	Epigenetic regulator	EHMT1	Histone methylation writer	COc1cc2c(NC3CCN(CC3)C(C)C)nc(nc2cc1OCCCN4CCCC4)C5CCCCC5
BRD4770_Broad	Selleck	S7591	Epigenetic regulator	EHMT2	Histone methylation writer	COC(=O)c1ccc2c(c1)nc(NC(=O)c3ccccc3)n2CCCc4ccccc4
BIX01294HYDROCHLORIDEHYDRATE_Broad	Cayman	13124	Epigenetic regulator	G9a	Histone methylation writer	O.Cl.Cl.Cl.COc1cc2nc(nc(NC3CCN(Cc4ccccc4)CC3)c2cc1OC)N5CCCN(C)CC5
APICIDIN_Broad	Tocris	4846	Epigenetic regulator	HDAC	Nuclear/cytoplasmic protein deacetylation	CC[C@@H](C)[C@@H]1NC(=O)[C@H](Cc2cn(OC)c3ccccc23)NC(=O)[C@H](CCCCCC(=O)CC)NC(=O)[C@H]4CCCCN4C1=O
CAY10603_Broad	Selleck	S7596	Epigenetic regulator	HDAC	Nuclear/cytoplasmic protein deacetylation	CC(C)(C)OC(=O)Nc1ccc(cc1)c2onc(c2)C(=O)NCCCCCCC(=O)NO
JNJ26854165_Broad	AxonMedChem	1538	Epigenetic regulator	HDAC1	Nuclear protein deacetylation	C(Cc1c[nH]c2ccccc12)Nc3ccc(Nc4ccncc4)cc3
PARTHENOLIDE_Broad	Cayman	90270	Epigenetic regulator	HDAC1	Nuclear protein deacetylation	C\C1=C/CCC2(C)OC2[C@H]3OC(=O)C(=C)[C@@H]3CC1
JNJ26481585_Custom Clinical	MCE	HY-15433	Epigenetic regulator	HDAC1	Nuclear protein deacetylation	Cn1cc(CNCC2CCN(CC2)c3ncc(cn3)C(=O)NO)c4ccccc14
MGCD0103_Custom Clinical	Chemietek	CT-MGCD	Epigenetic regulator	HDAC1	Nuclear protein deacetylation	Nc1ccccc1NC(=O)c2ccc(CNc3nccc(n3)c4cccnc4)cc2
MS275_Custom Clinical	Chemietek	CT-MS275	Epigenetic regulator	HDAC1	Nuclear protein deacetylation	Nc1ccccc1NC(=O)c2ccc(CNC(=O)OCc3cccnc3)cc2
ISOX_Broad	Cayman	13146	Epigenetic regulator	HDAC6	cytoplasmic protein deacetylation	CC(C)(C)OC(=O)Nc1ccc(cc1)c2onc(c2)C(=O)NCCCCCCC(=O)NO
GSKJ4_Broad	Tocris	4594	Epigenetic regulator	KDM6A	Histone methylation eraser	CCOC(=O)CCNc1cc(nc(n1)c2ccccn2)N3CCc4ccccc4CC3
LOMEGUATRIB_Broad	Tocris	4359	Epigenetic regulator	MGMT	DNA methylation writer	Nc1nc(OCc2scc(Br)c2)c3[nH]cnc3n1
BELINOSTAT_Broad	Selleck	S1085	Epigenetic regulator	Pan-HDAC	Nuclear/cytoplasmic protein deacetylation	ONC(=O)/C=C/c1cccc(c1)[S](=O)(=O)Nc2ccccc2
VORINOSTAT_Broad	Cayman	10009929	Epigenetic regulator	Pan-HDAC	Nuclear/cytoplasmic protein deacetylation	ONC(=O)CCCCCCC(=O)Nc1ccccc1
TRICHOSTATINA_Custom Clinical	Selleck	S1045	Epigenetic regulator	Pan-HDAC	Nuclear/cytoplasmic protein deacetylation	C[C@H](\C=C(C)\C=C\C(=O)NO)C(=O)c1ccc(cc1)N(C)C
PXD101_Custom Clinical	Selleck	S1085	Epigenetic regulator	Pan-HDAC	Nuclear/cytoplasmic protein deacetylation	ON=C(O)C=Cc1cccc(c1)[S](=O)(=O)Nc2ccccc2
PCI24781_Custom Clinical	Selleck	S1090	Epigenetic regulator	Pan-HDAC	Nuclear/cytoplasmic protein deacetylation	CN(C)Cc1c(oc2ccccc12)C(=O)NCCOc3ccc(cc3)C(=O)NO
NVPLAQ824_Custom Clinical	Selleck	S1095	Epigenetic regulator	Pan-HDAC	Nuclear/cytoplasmic protein deacetylation	OCCN(CCc1c[nH]c2ccccc12)Cc3ccc(cc3)C=CC(O)=NO
VORINOSTAT_NCI_Onc_AOD	NCI	701852	Epigenetic regulator	Pan-HDAC	Nuclear/cytoplasmic protein deacetylation	ONC(=O)CCCCCCC(=O)Nc1ccccc1
LBH589_Custom Clinical	Chemietek	CT-LBH	Epigenetic regulator	Pan-HDAC	Nuclear/cytoplasmic protein deacetylation	Cc1[nH]c2ccccc2c1CCNCc3ccc(C=CC(O)=NO)cc3
VORINOSTAT_Custom Clinical	Chemietek	CT-SAHA	Epigenetic regulator	Pan-HDAC	Nuclear/cytoplasmic protein deacetylation	ONC(=O)CCCCCCC(=O)Nc1ccccc1
SALERMIDE_Broad	Cayman	13178	Epigenetic regulator	SIRT	Nuclear protein deacetylation	CC(C(=O)Nc1cccc(N\C=C\2/C(=O)C=Cc3ccccc23)c1)c4ccccc4
SRT1720_Broad	Cayman	10011020	Epigenetic regulator	SIRT1	Nuclear protein deacetylation	O=C(Nc1ccccc1c2cn3c(CN4CCNCC4)csc3n2)c5cnc6ccccc6n5
EX527_Broad	Selleck	S1541	Epigenetic regulator	SIRT1	Nuclear protein deacetylation	NC(=O)C1CCCc2c1[nH]c3ccc(Cl)cc23
EX527SELISISTAT_Broad	Selleck	S1541	Epigenetic regulator	SIRT1	Nuclear protein deacetylation	NC(=O)C1CCCc2c1[nH]c3ccc(Cl)cc23
AGK2_Broad	Tocris	3233	Epigenetic regulator	SIRT2	Nuclear/cytoplasmic protein deacetylation	Clc1ccc(Cl)c(c1)c2oc(cc2)\C=C(C#N)\C(=O)Nc3cccc4ncccc34
MITOMYCIN_Broad	Sigma	M0440	Genotoxic agent	DNA alkylation	DNA adducts	CO[C@@]12[C@H](COC(N)=O)C3=C(N1C[C@@H]4N[C@H]24)C(=O)C(=C(N)C3=O)C
TEMOZOLOMIDE_Broad	Selleck	S1237	Genotoxic agent	DNA alkylation	DNA adducts	CN1N=Nc2n(cnc2C(N)=O)C1=O
IFOSFAMIDE_Broad	Selleck	S1302	Genotoxic agent	DNA alkylation	DNA adducts	ClCCN[P]1(=O)OCCCN1CCCl
DACARBAZINE_Broad	Selleck	S1221	Genotoxic agent	DNA alkylation	DNA adducts	CN(C)N\N=C\1N=CN=C1C(N)=O
OXALIPLATIN_Broad	Selleck	S1224	Genotoxic agent	DNA alkylation	DNA adducts	[Pt++].NC1CCCCC1N.[O-]C(=O)C([O-])=O
CISPLATIN_Broad	Selleck	S1166	Genotoxic agent	DNA alkylation	DNA adducts	N[Pt](N)(Cl)Cl
CARBOPLATIN_Broad	Selleck	S1215	Genotoxic agent	DNA alkylation	DNA adducts	N.N.[Pt++].[O-]C(=O)C1(CCC1)C([O-])=O
CHLORAMBUCIL_Broad	Sigma	C0253	Genotoxic agent	DNA alkylation	DNA adducts	OC(=O)CCCc1ccc(cc1)N(CCCl)CCCl
TEMOZOLOMIDE_NCI_Onc_AOD	NCI	362856	Genotoxic agent	DNA alkylation	DNA adducts	CN1N=Nc2n(cnc2C(N)=O)C1=O
CISPLATIN_NCI_Onc_AOD	NCI	119875	Genotoxic agent	DNA alkylation	DNA adducts	N[Pt](N)(Cl)Cl
OXALIPLATIN_NCI_Onc_AOD	NCI	266046	Genotoxic agent	DNA alkylation	DNA adducts	[Pt++].NC1CCCCC1N.[O-]C(=O)C([O-])=O
PIPOBROMAN_NCI_Onc_AOD	NCI	25154	Genotoxic agent	DNA alkylation	DNA adducts	BrCCC(=O)N1CCN(CC1)C(=O)CCBr
STREPTOZOCIN_NCI_Onc_AOD	NCI	85998	Genotoxic agent	DNA alkylation	DNA adducts	CN(N=O)C(=O)N[C@H]1[C@@H](O)O[C@H](CO)[C@@H](O)[C@@H]1O
AMIFOSTINE_NCI_Onc_AOD	NCI	296961	Genotoxic agent	DNA alkylation	DNA adducts	NCCCNCCS[P](O)(O)=O
MECHLORETHAMINEHYDROCHLORIDE_NCI_Onc_AOD	NCI	762	Genotoxic agent	DNA alkylation	DNA adducts	Cl.CN(CCCl)CCCl
URACILMUSTARD_NCI_Onc_AOD	NCI	34462	Genotoxic agent	DNA alkylation	DNA adducts	Oc1ncc(N(CCCl)CCCl)c(O)n1
CARBOPLATIN_NCI_Onc_AOD	NCI	241240	Genotoxic agent	DNA alkylation	DNA adducts	N.N.[Pt++].[O-]C(=O)C1(CCC1)C([O-])=O
LOMUSTINE_NCI_Onc_AOD	NCI	79037	Genotoxic agent	DNA alkylation	DNA adducts	ClCCN(N=O)C(=O)NC1CCCCC1
THIOTEPA_NCI_Onc_AOD	NCI	6396	Genotoxic agent	DNA alkylation	DNA adducts	S=[P](N1CC1)(N2CC2)N3CC3
MELPHALANHYDROCHLORIDE_NCI_Onc_AOD	NCI	8806	Genotoxic agent	DNA alkylation	DNA adducts	Cl.N[C@@H](Cc1ccc(cc1)N(CCCl)CCCl)C(O)=O
DACARBAZINE_NCI_Onc_AOD	NCI	45388	Genotoxic agent	DNA alkylation	DNA adducts	CN(C)N\N=C\1N=CN=C1C(N)=O
ALTRETAMINE_NCI_Onc_AOD	NCI	13875	Genotoxic agent	DNA alkylation	DNA adducts	CN(C)c1nc(nc(n1)N(C)C)N(C)C
CHLORAMBUCIL_NCI_Onc_AOD	NCI	3088	Genotoxic agent	DNA alkylation	DNA adducts	OC(=O)CCCc1ccc(cc1)N(CCCl)CCCl
TRIETHYLENEMELAMINE_NCI_Onc_AOD	NCI	9706	Genotoxic agent	DNA alkylation	DNA adducts	C1CN1c2nc(nc(n2)N3CC3)N4CC4
PROCARBAZINEHYDROCHLORIDE_NCI_Onc_AOD	NCI	77213	Genotoxic agent	DNA alkylation	DNA adducts	Cl.CNNCc1ccc(cc1)C(=O)NC(C)C
BUSULFAN_NCI_Onc_AOD	NCI	750	Genotoxic agent	DNA alkylation	DNA adducts	C[S](=O)(=O)OCCCCO[S](C)(=O)=O
METHOXSALEN_NCI_Onc_AOD	NCI	45923	Genotoxic agent	DNA alkylation	DNA adducts	COc1c2occc2cc3C=CC(=O)Oc13
IFOSFAMIDE_NCI_Onc_AOD	NCI	109724	Genotoxic agent	DNA alkylation	DNA adducts	ClCCN[P]1(=O)OCCCN1CCCl
MITOMYCIN_NCI_Onc_AOD	NCI	26980	Genotoxic agent	DNA alkylation	DNA adducts	CO[C@@]12[C@H](COC(N)=O)C3=C(N1C[C@@H]4N[C@H]24)C(=O)C(=C(N)C3=O)C
CARMUSTINE_NCI_Onc_AOD	NCI	409962	Genotoxic agent	DNA alkylation	DNA adducts	ClCCNC(=O)N(CCCl)N=O
CYCLOPHOSPHAMIDE_Broad	Sigma	C0768	Genotoxic agent	DNA crosslinking	DNA crosslinking	ClCCN(CCCl)[P]1(=O)NCCCO1
CYCLOPHOSPHAMIDE_NCI_Onc_AOD	NCI	26271	Genotoxic agent	DNA crosslinking	DNA crosslinking	ClCCN(CCCl)[P]1(=O)NCCCO1
RAD51INHIBITORB02_Broad	AxonMedchem	1911	Genotoxic agent	DNA Damage	DNA Damage	O=C1N(Cc2ccccc2)C(=Nc3ccccc13)/C=C/c4cccnc4
PROCARBAZINEHCL_Broad	Selleck	S1995	Genotoxic agent	DNA Damage	DNA Damage	Cl.CNNCc1ccc(cc1)C(=O)NC(C)C
CYTARABINE_Broad	Selleck	S1648	Genotoxic agent	DNA synthesis inhibitor	DNA synthesis inhibitor	OC[C@H]1OC([C@@H](O)[C@@H]1O)N2C=CC(=N)NC2=O
GEMCITABINE_Broad	Selleck	S1714	Genotoxic agent	DNA synthesis inhibitor	DNA synthesis inhibitor	NC1=NC(=O)N(C=C1)[C@@H]2O[C@H](CO)[C@@H](O)C2(F)F
METHOTREXATE_Broad	Selleck	S1210	Genotoxic agent	DNA synthesis inhibitor	DNA synthesis inhibitor	O.CN(Cc1cnc2nc(N)nc(N)c2n1)c3ccc(cc3)C(=O)N[C@@H](CCC(O)=O)C(O)=O
FLUOROURACIL_Broad	Selleck	S1209	Genotoxic agent	DNA synthesis inhibitor	DNA synthesis inhibitor	Oc1ncc(F)c(O)n1
NELARABINE_Broad	Selleck	S1213	Genotoxic agent	DNA synthesis inhibitor	DNA synthesis inhibitor	COc1nc(N)nc2n(cnc12)[C@@H]3O[C@H](CO)[C@@H](O)[C@@H]3O
BENDAMUSTINEHCL_Broad	Selleck	S1212	Genotoxic agent	DNA synthesis inhibitor	DNA synthesis inhibitor	Cl.Cn1c(CCCC(O)=O)nc2cc(ccc12)N(CCCl)CCCl
CLADRIBINE_NCI_Onc_AOD	NCI	105014	Genotoxic agent	DNA synthesis inhibitor	DNA synthesis inhibitor	Nc1nc(Cl)nc2n(cnc12)[C@H]3C[C@H](O)[C@@H](CO)O3
BENDAMUSTINEHYDROCHLORIDE_NCI_Onc_AOD	NCI	138783	Genotoxic agent	DNA synthesis inhibitor	DNA synthesis inhibitor	Cl.Cn1c(CCCC(O)=O)nc2cc(ccc12)N(CCCl)CCCl
FLUDARABINEPHOSPHATE_NCI_Onc_AOD	NCI	312887	Genotoxic agent	DNA synthesis inhibitor	DNA synthesis inhibitor	Nc1nc(F)nc2n(cnc12)C3OC(CO[P](O)(O)=O)C(O)C3O
8DODECYLSULFANYL13DIMETHYL7HPURINE26DIONE_NCI_Onc_AOD	NCI	77351	Genotoxic agent	DNA synthesis inhibitor	DNA synthesis inhibitor	CCCCCCCCCCCCSc1[nH]c2C(=O)N(C)C(=O)N(C)c2n1
FLOXURIDINE_NCI_Onc_AOD	NCI	27640	Genotoxic agent	DNA synthesis inhibitor	DNA synthesis inhibitor	OCC1OC(CC1O)N2C=C(F)C(=O)NC2=O
PRALATREXATE_NCI_Onc_AOD	NCI	754230	Genotoxic agent	DNA synthesis inhibitor	DNA synthesis inhibitor	Nc1nc(N)c2nc(CC(CC#C)c3ccc(cc3)C(=O)N[C@@H](CCC(O)=O)C(O)=O)cnc2n1
THIOGUANINE_NCI_Onc_AOD	NCI	752	Genotoxic agent	DNA synthesis inhibitor	DNA synthesis inhibitor	c1nc2c([nH]1)c(=S)nc([nH]2)N
NELARABINE_NCI_Onc_AOD	NCI	686673	Genotoxic agent	DNA synthesis inhibitor	DNA synthesis inhibitor	COc1nc(N)nc2n(cnc12)[C@@H]3O[C@H](CO)[C@@H](O)[C@@H]3O
PEMETREXED_NCI_Onc_AOD	NCI	698037	Genotoxic agent	DNA synthesis inhibitor	DNA synthesis inhibitor	NC1=Nc2[nH]cc(CCc3ccc(cc3)C(=O)N[C@@H](CCC(O)=O)C(O)=O)c2C(=O)N1
CYTARABINEHYDROCHLORIDE_NCI_Onc_AOD	NCI	63878	Genotoxic agent	DNA synthesis inhibitor	DNA synthesis inhibitor	[H+].[Cl-].NC1=NC(=O)N(C=C1)C2OC(CO)C(O)C2O
MERCAPTOPURINE_NCI_Onc_AOD	NCI	755	Genotoxic agent	DNA synthesis inhibitor	DNA synthesis inhibitor	S=c1nc[nH]c2c1[nH]cn2
FLUOROURACIL_NCI_Onc_AOD	NCI	19893	Genotoxic agent	DNA synthesis inhibitor	DNA synthesis inhibitor	Oc1ncc(F)c(O)n1
METHOTREXATE_NCI_Onc_AOD	NCI	740	Genotoxic agent	DNA synthesis inhibitor	DNA synthesis inhibitor	O.CN(Cc1cnc2nc(N)nc(N)c2n1)c3ccc(cc3)C(=O)N[C@@H](CCC(O)=O)C(O)=O
HYDROXYUREA_NCI_Onc_AOD	NCI	32065	Genotoxic agent	DNA synthesis inhibitor	DNA synthesis inhibitor	NC(=O)NO
GEMCITABINEHYDROCHLORIDE_NCI_Onc_AOD	NCI	613327	Genotoxic agent	DNA synthesis inhibitor	DNA synthesis inhibitor	[H+].[Cl-].NC1=NC(=O)N(C=C1)C2OC(CO)C(O)C2(F)F
AC55649_Broad	Tocris	2436	Genotoxic agent	PARP	DNA repair	CCCCCCCCc1ccc(cc1)c2ccc(cc2)C(O)=O
VELIPARIB_Broad	Selleck	S1004	Genotoxic agent	PARP	DNA repair	C[C@@]1(CCCN1)c2[nH]c3cccc(C(N)=O)c3n2
OLAPARIB_Broad	Selleck	S1060	Genotoxic agent	PARP	DNA repair	Fc1ccc(CC2=NNC(=O)c3ccccc23)cc1C(=O)N4CCN(CC4)C(=O)C5CC5
ABT888_Custom Clinical	Chemietek	CT-A888	Genotoxic agent	PARP	DNA repair	C[C@@]1(CCCN1)c2[nH]c3cccc(C(N)=O)c3n2
DR2313_Custom Clinical	Axon	1268	Genotoxic agent	PARP	DNA repair	CC1=NC2=C(CSCC2)C(=O)N1
NU1025_Custom Clinical	Axon	1370	Genotoxic agent	PARP	DNA repair	CC1=Nc2c(O)cccc2C(=O)N1
PENTOSTATIN_NCI_Onc_AOD	NCI	218321	Genotoxic agent	Purine analogue	DNA synthesis	OCC1OC(CC1O)n2cnc3[C@H](O)CN=CNc23
BIBR1532_Broad	Selleck	S1186	Genotoxic agent	Telomerase	DNA Damage	C\C(=C/C(=O)Nc1ccccc1C(O)=O)c2ccc3ccccc3c2
CAPECITABINE_NCI_Onc_AOD	NCI	712807	Genotoxic agent	Thymidine phosphorylase	DNA synthesis inhibitor	CCCCCOC(=O)NC1=NC(=O)N(C=C1F)C2OC(C)C(O)C2O
BETULINICACID_Broad	Tocris	3906	Genotoxic agent	TOPO	DNA Damage	CC(=C)C1CCC2(CCC3(C)C(CCC4C5(C)CCC(O)C(C)(C)C5CCC34C)C12)C(O)=O
MITOXANTRONE_NCI_Onc_AOD	NCI	279836	Genotoxic agent	TOPO	DNA Damage	OCCNCCNc1ccc(NCCNCCO)c2C(=O)c3c(O)ccc(O)c3C(=O)c12
TOPOTECAN_Broad	Selleck	S1231	Genotoxic agent	TOPO I	DNA Damage	CC[C@@]1(O)C(=O)OCC2=C1C=C3N(Cc4cc5c(CN(C)C)c(O)ccc5nc34)C2=O
ETOPOSIDE_Broad	Selleck	S1225	Genotoxic agent	TOPO I	DNA Damage	COc1cc(cc(OC)c1O)[C@H]2[C@@H]3[C@H](COC3=O)[C@H](OC4OC5COC(C)OC5C(O)C4O)c6cc7OCOc7cc26
SN38_Broad	Tocris	2684	Genotoxic agent	TOPO I	DNA Damage	CCc1c2CN3C(=O)C4=C(C=C3c2nc5ccc(O)cc15)[C@@](O)(CC)C(=O)OC4
ETOPOSIDE_NCI_Onc_AOD	NCI	141540	Genotoxic agent	TOPO I	DNA Damage	COc1cc(cc(OC)c1O)[C@H]2[C@@H]3[C@H](COC3=O)[C@H](OC4OC5COC(C)OC5C(O)C4O)c6cc7OCOc7cc26
TOPOTECANHYDROCHLORIDE_NCI_Onc_AOD	NCI	609699	Genotoxic agent	TOPO I	DNA Damage	CC[C@@]1(O)C(=O)OCC2=C1C=C3N(Cc4cc5c(CN(C)C)c(O)ccc5nc34)C2=O
IRINOTECANHYDROCHLORIDE_NCI_Onc_AOD	NCI	616348	Genotoxic agent	TOPO I	DNA Damage	[Cl-].CCc1c2CN3C(=O)C4=C(C=C3c2nc5ccc(OC(=O)N6CCC(CC6)N7CCCCC7)cc15)[C@@](O)(CC)C(=O)OC4.[H+]
EPIRUBICINHYDROCHLORIDE_NCI_Onc_AOD	NCI	256942	Genotoxic agent	TOPO II	DNA synthesis inhibitor	Cl.COc1cccc2C(=O)c3c(O)c4C[C@](O)(C[C@H](OC5CC(N)C(O)C(C)O5)c4c(O)c3C(=O)c12)C(=O)CO
DAUNORUBICINHYDROCHLORIDE_NCI_Onc_AOD	NCI	82151	Genotoxic agent	TOPO II	DNA synthesis inhibitor	[Cl-].COc1cccc2C(=O)c3c(O)c4C[C@](O)(C[C@H](O[C@H]5C[C@H]([NH3+])[C@H](O)[C@H](C)O5)c4c(O)c3C(=O)c12)C(C)=O
DOXORUBICIN_Broad	MCE	HY- 15142A	Genotoxic agent	TOPO II	DNA Damage	COc1cccc2C(=O)c3c(O)c4C[C@](O)(C[C@H](OC5C[C@H](N)[C@H](O)[C@H](C)O5)c4c(O)c3C(=O)c12)C(=O)CO
TENIPOSIDE_Broad	Cayman	14425	Genotoxic agent	TOPO II	DNA Damage	COc1cc(cc(OC)c1O)[C@H]2[C@@H]3C(COC3=O)C(O[C@@H]4O[C@@H]5CO[C@H](OC5[C@H](O)[C@H]4O)c6sccc6)c7cc8OCOc8cc27
DOXORUBICINHYDROCHLORIDE_NCI_Onc_AOD	NCI	123127	Genotoxic agent	TOPO II	DNA Damage	Cl.COc1cccc2C(=O)c3c(O)c4C[C@](O)(C[C@H](OC5CC(N)C(O)C(C)O5)c4c(O)c3C(=O)c12)C(=O)CO
TENIPOSIDE_NCI_Onc_AOD	NCI	122819	Genotoxic agent	TOPO II	DNA Damage	COc1cc(cc(OC)c1O)[C@H]2[C@@H]3C(COC3=O)C(O[C@@H]4O[C@@H]5CO[C@H](OC5[C@H](O)[C@H]4O)c6sccc6)c7cc8OCOc8cc27
VALRUBICIN_NCI_Onc_AOD	NCI	246131	Genotoxic agent	TOPO II	DNA Damage	CCCCC(=O)OCC(=O)[C@@]1(O)C[C@H](OC2CC(NC(=O)C(F)(F)F)C(O)C(C)O2)c3c(O)c4C(=O)c5c(OC)cccc5C(=O)c4c(O)c3C1
IDARUBICINHYDROCHLORIDE_NCI_Onc_AOD	NCI	256439	Genotoxic agent	TOPO II	DNA Damage	[Cl-].C[C@@H]1O[C@H](C[C@H](N)[C@@H]1O)O[C@H]2C[C@@](O)(Cc3c(O)c4C(=O)c5ccccc5C(=O)c4c(O)c23)C(C)=O.[H+]
BLEOMYCINA2_Broad	Selleck	S1214	Genotoxic agent	UT-SCC-19A	DNA Damage	C[C@@H](O)[C@@H](NC(=O)[C@H](C)[C@@H](O)[C@H](C)NC(=O)[C@@H](NC(=O)c1nc(nc(N)c1C)[C@H](CC(N)=O)NC[C@@H](N)C(N)=O)C(O[C@H]2O[C@H](CO)[C@H](O)[C@@H](O)[C@H]2O[C@H]3O[C@H](CO)[C@@H](O)[C@H](OC(N)=O)[C@@H]3O)c4c[nH]cn4)C(=O)NCCc5scc(n5)c6scc(n6)C(=O)NCCC[S+](C)C.O[S]([O-])(=O)=O
BLEOMYCINSULFATE_NCI_Onc_AOD	NCI	125066	Genotoxic agent	UT-SCC-19A	DNA Damage	CC(O)C(NC(=O)C(C)C(O)C(C)NC(=O)C(NC(=O)c1nc(nc(N)c1C)C(CC(N)=O)NCC(N)C(N)=O)C(OC2OC(CO)C(O)C(O)C2OC3OC(CO)C(O)C(OC(N)=O)C3O)c4[nH]cnc4)C(=O)NCCc5scc(n5)c6scc(n6)C(=O)NCCC[S+](C)C.O[S]([O-])(=O)=O
ISTRADEFYLLINE_Broad	Selleck	S2790	GPCR & G Protein	Adenosine receptor	cAMP related signaling	CCN1C(=O)N(CC)c2nc(C=Cc3ccc(OC)c(OC)c3)n(C)c2C1=O
GW405833_Broad	Tocris	2374	GPCR & G Protein	CNR2	Cannabinoid receptor	COc1ccc2n(c(C)c(CCN3CCOCC3)c2c1)C(=O)c4cccc(Cl)c4Cl
PROCHLORPERAZINEDIMALEATE_Broad	Tocris	3287	GPCR & G Protein	D2		C[NH+]1CC[NH+](CCCN2c3ccccc3Sc4ccc(Cl)cc24)CC1.OC(=O)\C=C/C([O-])=O.OC(=O)\C=C/C([O-])=O
TRIFLUOPERAZINE_Broad	Cayman	15068	GPCR & G Protein	DRD2	Dopamine related signaling	CN1CCN(CCCN2c3ccccc3Sc4ccc(cc24)C(F)(F)F)CC1
MDIVI1_Broad	Tocris	3982	GPCR & G Protein	Dynamin1	Mitochondrial fission	COc1cc(N2C(=Nc3ccccc3C2=O)S)c(Cl)cc1Cl
SCH79797DIHYDROCHLORIDE_Broad	Tocris	1592	GPCR & G Protein	F2R	Platelet growth	Cl.Cl.CC(C)c1ccc(Cn2ccc3c2ccc4nc(NC5CC5)nc(N)c34)cc1
SCH530348_Broad	AxonMedChem	1755	GPCR & G Protein	F2R	Platelet growth	CCOC(=O)N[C@@H]1CC[C@@H]2[C@@H](C1)C[C@@H]3[C@@H]([C@@H](C)OC3=O)[C@H]2\C=C\c4ccc(cn4)c5cccc(F)c5
VORAPAXAR_Broad	AxonMedChem	1755	GPCR & G Protein	F2R	Platelet growth	CCOC(=O)N[C@@H]1CC[C@@H]2[C@@H](C1)C[C@@H]3[C@@H]([C@@H](C)OC3=O)[C@H]2\C=C\c4ccc(cn4)c5cccc(F)c5
CIMETIDINE_Broad	Tocris	902	GPCR & G Protein	HRH2	Anti-Inflammatory	CNC(NC#N)=NCCSCc1nc[nH]c1C
NSC23766HYDROCHLORIDE_Broad	Cayman	13196	GPCR & G Protein	RAC	Invasion~motility	[Cl-].[Cl-].[Cl-].CCN(CC)CCCC(C)Nc1nc(C)cc(Nc2ccc3nc(C)cc(N)c3c2)n1.[H+].[H+].[H+]
NSC23766_Custom Clinical	Selleck	S8031	GPCR & G Protein	RAC	Invasion~motility	Cl.CCN(CC)CCCC(C)Nc1nc(C)cc(Nc2ccc3nc(C)cc(N)c3c2)n1
NARCICLASINE_Broad	Cayman	20361	GPCR & G Protein	RhoA	Invasion~motility	O[C@H]1C=C2[C@@H](NC(=O)c3c(O)c4OCOc4cc23)[C@H](O)[C@@H]1O
SKIII_Broad	Cayman	10009222	GPCR & G Protein	S1P receptor	Invasion~motility	Oc1ccc(Nc2scc(n2)c3ccc(Cl)cc3)cc1
FINGOLIMODFTY720HCL_Broad	Selleck	S5002	GPCR & G Protein	S1P receptor	Invasion~motility	Cl.c1(ccc(cc1)CCCCCCCC)CCC(CO)(N)CO
FINGOLIMOD_Custom Clinical	Chemietek	CT-FTY720	GPCR & G Protein	S1P receptor	Invasion~motility	[Cl-].CCCCCCCCc1ccc(CCC([NH3+])(CO)CO)cc1
PURMORPHAMINE_Broad	Cayman	10009634	GPCR & G Protein	Smoothened	Systems level patterning	C1CCC(CC1)n2cnc3c(Nc4ccc(cc4)N5CCOCC5)nc(Oc6cccc7ccccc67)nc23
ERISMODEGIB_Broad	Selleck	S2151	GPCR & G Protein	Smoothened	Systems level patterning	C[C@H]1CN(C[C@@H](C)O1)c2ccc(NC(=O)c3cccc(c3C)c4ccc(OC(F)(F)F)cc4)cn2
CYCLOPAMINE_Custom Clinical	LC Labs	C-8700	GPCR & G Protein	Smoothened	Systems level patterning	CC1CNC2C(C)C3(CCC4C5CC=C6CC(O)CCC6(C)C5CC4=C3C)OC2C1
VISMODEGIB_NCI_Onc_AOD	NCI	755986	GPCR & G Protein	Smoothened	Systems level patterning	C[S](=O)(=O)c1ccc(c(Cl)c1)C(=O)Nc2ccc(Cl)c(c2)c3ccccn3
PLERIXAFOR_NCI_Onc_AOD	NCI	761388	Immunomodulator	CXCR	Immunostimulant	C1CNCCNCCCN(CCNC1)Cc2ccc(CN3CCCNCCNCCCNCC3)cc2
IMIQUIMOD_NCI_Onc_AOD	NCI	369100	Immunomodulator	TLR		CC(C)Cn1cnc2c(N)nc3ccccc3c12
HC067047_Broad	Tocris	4100	Ion channel	Ca channel	Ion homeostasis	Cc1n(CCCN2CCOCC2)c(cc1C(=O)Nc3cccc(c3)C(F)(F)F)c4ccccc4
BMS204352_Custom Clinical	Axon	1112	Ion channel	K channels	Ion homeostasis	COc1ccc(Cl)cc1[C@]2(F)C(=O)Nc3cc(ccc23)C(F)(F)F
MITOTANE_NCI_Onc_AOD	NCI	38721	Ion channel	Na channels	Ion homeostasis	ClC(Cl)C(c1ccc(Cl)cc1)c2ccccc2Cl
OUABAIN_Broad	Tocris	1076	Ion channel	Na Channels	Ion homeostasis	C[C@@H]1O[C@@H](O[C@H]2C[C@@H](O)[C@]3(CO)C4[C@H](O)C[C@]5(C)[C@H](CC[C@]5(O)C4CC[C@]3(O)C2)C6=CC(=O)OC6)[C@H](O)[C@H](O)[C@H]1O
HYPERFORIN_Broad	Sigma	H1792	Ion channel	TRPC6	Ion homeostasis	CC(C)C(=O)[C@@]12C(=O)C(=C(O)[C@@](CC=C(C)C)(C[C@H](CC=C(C)C)[C@@]1(C)CCC=C(C)C)C2=O)CC=C(C)C
BAFILOMYCINA1_Broad	Cayman	11038	Ion channel	vascular-ATPase	Autophagy	CO[C@H]1\C=C\C=C(/C)C[C@H](C)[C@H](O)[C@H](C)\C=C(C)\C=C(/OC)C(=O)O[C@@H]1[C@@H](C)[C@@H](O)[C@H](C)[C@@]2(O)C[C@@H](O)[C@H](C)[C@H](O2)C(C)C
AT7867_Broad	Selleck	S1558	Kinase inhibitor	AKT	S/T kinase inhibitor	Clc1ccc(cc1)C2(CCNCC2)c3ccc(cc3)c4c[nH]nc4
MK22062HCL_Broad	Selleck	S1078	Kinase inhibitor	AKT	S/T kinase inhibitor	Cl.Cl.NC1(CCC1)c2ccc(cc2)c3nc4C=CN5C(=O)NN=C5c4cc3c6ccccc6
PERIFOSINE_Custom Clinical	Selleck	S1037	Kinase inhibitor	AKT	S/T kinase inhibitor	CCCCCCCCCCCCCCCCCCOP(=O)([O-])OC1CC[N+](CC1)(C)C
MK2206_Custom Clinical	Selleck	S1078	Kinase inhibitor	AKT	S/T kinase inhibitor	Cl.Cl.NC1(CCC1)c2ccc(cc2)c3nc4C=CN5C(=O)NN=C5c4cc3c6ccccc6
DEGUELIN_Custom Clinical	Axon	1239	Kinase inhibitor	AKT	S/T kinase inhibitor	COc1cc2OC[C@H]3Oc4c(ccc5OC(C)(C)C=Cc45)C(=O)[C@H]3c2cc1OC
TRICIRIBINE_Custom Clinical	Selleck	S1117	Kinase inhibitor	AKT	S/T kinase inhibitor	CN1N=C(N)c2cn(C3OC(CO)C(O)C3O)c4ncnc1c24
SB525334_Broad	Selleck	S1476	Kinase inhibitor	ALK	RTK Inhibitor	Cc1cccc(n1)c2[nH]c(nc2c3ccc4nccnc4c3)C(C)(C)C
NVPTAE684_Broad	Selleck	S1108	Kinase inhibitor	ALK	RTK Inhibitor	COc1cc(ccc1Nc2ncc(Cl)c(Nc3ccccc3[S](=O)(=O)C(C)C)n2)N4CCC(CC4)N5CCN(C)CC5
NVPTAE684_Custom Clinical	Selleck	S1108	Kinase inhibitor	ALK	RTK Inhibitor	COc1cc(ccc1Nc2ncc(Cl)c(Nc3ccccc3[S](=O)(=O)C(C)C)n2)N4CCC(CC4)N5CCN(C)CC5
A769662_Custom Clinical	Selleck	S2697	Kinase inhibitor	AMPK	S/T kinase inhibitor	Oc1ccccc1c2ccc(cc2)c3csc4NC(=O)C(=C(O)c34)C#N
COMPOUNDC_Custom Clinical	Chemdea	CD0185	Kinase inhibitor	AMPK	S/T kinase inhibitor	C1CCN(CC1)CCOc2ccc(cc2)c3cnc4n(c3)ncc4c5ccncc5
AICAR_Custom Clinical	TOCRIS	2840	Kinase inhibitor	AMPK	S/T kinase inhibitor	NC(=O)c1ncn([C@@H]2O[C@H](CO)[C@@H](O)[C@H]2O)c1N
KU60019_Broad	Selleck	S1570	Kinase inhibitor	ATM	S/T kinase inhibitor	C[C@@H]1CN(C[C@H](C)O1)CC(=O)Nc2ccc3Sc4c(Cc3c2)cccc4C5=CC(=O)C=C(O5)N6CCOCC6
KU55933_Broad	Selleck	S1092	Kinase inhibitor	ATM	S/T kinase inhibitor	O=C1C=C(OC(=C1)c2cccc3Sc4ccccc4Sc23)N5CCOCC5
KU55933_Custom Clinical	Selleck	S1092	Kinase inhibitor	ATM	S/T kinase inhibitor	O=C1C=C(OC(=C1)c2cccc3Sc4ccccc4Sc23)N5CCOCC5
VX680_Broad	Selleck	S1048	Kinase inhibitor	AURK	Check point or mitotic inhibitor	CN1CCN(CC1)c2cc(Nc3cc(C)[nH]n3)nc(Sc4ccc(NC(=O)C5CC5)cc4)n2
BARASERTIB_Broad	Selleck	S1147	Kinase inhibitor	AURK	Check point or mitotic inhibitor	CCN(CCO)CCCOc1ccc2c(Nc3cc(CC(=O)Nc4cccc(F)c4)[nH]n3)ncnc2c1
ALISERTIB_Broad	Selleck	S1133	Kinase inhibitor	AURK	Check point or mitotic inhibitor	COc1cccc(F)c1C2=NCc3cnc(Nc4ccc(C(O)=O)c(OC)c4)nc3c5ccc(Cl)cc25
AZD1152HQPA_Custom Clinical	Selleck	S1147	Kinase inhibitor	AURK	Check point or mitotic inhibitor	CCN(CCO)CCCOc1ccc2c(Nc3cc(CC(=O)Nc4cccc(F)c4)[nH]n3)ncnc2c1
TOZASERTIB_Custom Clinical	Chemietek	CT-VX680	Kinase inhibitor	AURK	Check point or mitotic inhibitor	CN1CCN(CC1)c2cc(Nc3cc(C)[nH]n3)nc(Sc4ccc(NC(=O)C5CC5)cc4)n2
ZM447439_Custom Clinical	Chemietek	CT-ZM44	Kinase inhibitor	AURK	Check point or mitotic inhibitor	COc1cc2c(Nc3ccc(NC(=O)c4ccccc4)cc3)ncnc2cc1OCCCN5CCOCC5
R428_Broad	Selleck	S2841	Kinase inhibitor	Axl	RTK Inhibitor	Nc1nc(Nc2ccc3CCC(CCc3c2)N4CCCC4)nn1c5cc6CCCc7ccccc7c6nn5
DASATINIB_Broad	Selleck	S1021	Kinase inhibitor	Bcr-Abl	RTK Inhibitor	Cc1nc(Nc2sc(cn2)C(=O)Nc3c(C)cccc3Cl)cc(n1)N4CCN(CCO)CC4
NILOTINIB_Broad	Selleck	S1033	Kinase inhibitor	Bcr-Abl	RTK Inhibitor	Cc1cn(cn1)c2cc(NC(=O)c3ccc(C)c(Nc4nccc(n4)c5cccnc5)c3)cc(c2)C(F)(F)F
WP1130_Broad	Selleck	S2243	Kinase inhibitor	Bcr-Abl	RTK Inhibitor	CCCC(NC(=O)C(=Cc1cccc(Br)n1)C#N)c2ccccc2
IMATINIB_Broad	Selleck	S2475	Kinase inhibitor	Bcr-Abl	RTK Inhibitor	CN1CCN(CC1)Cc2ccc(cc2)C(=O)Nc3ccc(C)c(Nc4nccc(n4)c5cccnc5)c3
DASATINIB_Custom Clinical	LC Labs	D-3307	Kinase inhibitor	Bcr-Abl	RTK Inhibitor	Cc1nc(Nc2sc(cn2)C(=O)Nc3c(C)cccc3Cl)cc(n1)N4CCN(CCO)CC4
NILOTINIB_NCI_Onc_AOD	NCI	747599	Kinase inhibitor	Bcr-Abl	RTK Inhibitor	Cc1cn(cn1)c2cc(NC(=O)c3ccc(C)c(Nc4nccc(n4)c5cccnc5)c3)cc(c2)C(F)(F)F
NILOTINIB_Custom Clinical	LC Labs	N-8207	Kinase inhibitor	Bcr-Abl	RTK Inhibitor	Cc1cn(cn1)c2cc(NC(=O)c3ccc(C)c(Nc4nccc(n4)c5cccnc5)c3)cc(c2)C(F)(F)F
IMATINIB_NCI_Onc_AOD	NCI	743414	Kinase inhibitor	Bcr-Abl	RTK Inhibitor	CN1CCN(CC1)Cc2ccc(cc2)C(=O)Nc3ccc(C)c(Nc4nccc(n4)c5cccnc5)c3
DASATINIB_NCI_Onc_AOD	NCI	732517	Kinase inhibitor	Bcr-Abl	RTK Inhibitor	Cc1nc(Nc2sc(cn2)C(=O)Nc3c(C)cccc3Cl)cc(n1)N4CCN(CCO)CC4
PD180970_Custom Clinical	Axon	1137	Kinase inhibitor	Bcr-Abl	RTK inhibitor	CN1C(=O)C(=Cc2cnc(Nc3ccc(F)c(C)c3)nc12)c4c(Cl)cccc4Cl
IMATINIB_Custom Clinical	Chemietek	CT-IM001	Kinase inhibitor	Bcr-Abl	RTK Inhibitor	CN1CCN(CC1)Cc2ccc(cc2)C(=O)Nc3ccc(C)c(Nc4nccc(n4)c5cccnc5)c3
IBRUTINIB_Broad	Selleck	S2680	Kinase inhibitor	BTK	RTK Inhibitor	Nc1ncnc2n(nc(c3ccc(Oc4ccccc4)cc3)c12)C5CCCN(C5)C(=O)C=C
NSC95397_Broad	Tocris	1547	Kinase inhibitor	CDC25	Check point or mitotic inhibitor	OCCSC1=C(SCCO)C(=O)c2ccccc2C1=O
N9ISOPROPYLOLOMOUCINE_Broad	Enzo Life Sciences	ALX-270-397-M005	Kinase inhibitor	CDK	Check point or mitotic inhibitor	CC(C)n1cnc2c(NCc3ccccc3)nc(NCCO)nc12
DINACICLIB_Broad	Selleck	S2768	Kinase inhibitor	CDK2	Check point or mitotic inhibitor	CCc1cnn2c(NCc3ccc[n+]([O-])c3)cc(nc12)N4CCCCC4CCO
ROSCOVITINE_Custom Clinical	LC Labs	R-1234	Kinase inhibitor	CDK2	Check point or mitotic inhibitor	CC[C@H](CO)Nc1nc(NCc2ccccc2)c3ncn(C(C)C)c3n1
NSC625987_Custom Clinical	Tocris	2152	Kinase inhibitor	CDK4	Check point or mitotic inhibitor	COc1ccc(OC)c2C(=S)c3ccccc3Nc12
PHA793887_Broad	Selleck	S1487	Kinase inhibitor	CDK5/p25	Check point or mitotic inhibitor	CC(C)CC(=O)Nc1n[nH]c2c1CN(C(=O)C3CCN(C)CC3)C2(C)C
SNS032_Broad	Selleck	S1145	Kinase inhibitor	CDK9/CyclinT	Check point or mitotic inhibitor	CC(C)(C)c1oc(CSc2sc(NC(=O)C3CCNCC3)nc2)nc1
AZD7762_Broad	Selleck	S1532	Kinase inhibitor	Chk1	Check point or mitotic inhibitor	Cl.NC(=O)Nc1cc(sc1C(=O)NC2CCCNC2)c3cccc(F)c3
AZD7762_Custom Clinical	Selleck	S1532	Kinase inhibitor	Chk1	Check point or mitotic inhibitor	NC(=O)Nc1cc(sc1C(=O)N[C@H]2CCCNC2)c3cccc(F)c3
SB218078_Custom Clinical	Calbiochem	559402-1MG	Kinase inhibitor	Chk1	Check point or mitotic inhibitor	O=C1NC(=O)c2c1c3c4ccccc4n5C6CCC(O6)n7c8ccccc8c2c7c35
CHK2INHIBITORII_Custom Clinical	Sigma	C3742-5MG	Kinase inhibitor	Chk2	Check point or mitotic inhibitor	NC(=O)c1ccc2[nH]c(nc2c1)c3ccc(Oc4ccc(Cl)cc4)cc3
KHCB19_Broad	EMD Millipore	219511	Kinase inhibitor	CLK1	S/R kinase inhibitor	CCOC(=O)c1c(\C(=C/N)\C#N)c2ccc(Cl)c(Cl)c2n1C
TIVANTINIB_Broad			Kinase inhibitor	c-Met		O=C1NC(=O)[C@H]([C@@H]1c2c[nH]c3ccccc23)c4cn5CCCc6cccc4c56
PF4800567HYDROCHLORIDE_Broad	Tocris	4281	Kinase inhibitor	CSNK1D	S/T kinase inhibitor	Cl.Nc1ncnc2c1c(COc3cccc(Cl)c3)nn2C4CCOCC4
SILMITASERTIB_Broad	Selleck	S2248	Kinase inhibitor	CSNK2	S/T kinase inhibitor	OC(=O)c1ccc2c(c1)nc(Nc3cccc(Cl)c3)c4ccncc24
LRRK2IN1_Broad	Tocris	4273	Kinase inhibitor	DCLK1	Check point or mitotic inhibitor	COc1cc(ccc1Nc2ncc3N(C)C(=O)c4ccccc4N(C)c3n2)C(=O)N5CCC(CC5)N6CCN(C)CC6
COMPOUND401_Custom Clinical	Calbiochem	234501-5MG	Kinase inhibitor	DNA-PK	S/T kinase inhibitor	O=C1C=C(N=C2N1C=Cc3ccccc23)N4CCOCC4
DNAPKINHIBITORV_Custom Clinical	CALBIOCHEM	260964	Kinase inhibitor	DNA-PK	S/T kinase inhibitor	Oc1cc(ccc1C(=O)c2ccccc2)N3CCOCC3
AFATINIB_Broad	Selleck	S1011	Kinase inhibitor	EGFR	RTK inhibitor	CN(C)CC=CC(=O)Nc1cc2c(Nc3ccc(F)c(Cl)c3)ncnc2cc1O[C@H]4CCOC4
CANERTINIB_Broad	Selleck	S1019	Kinase inhibitor	EGFR	RTK Inhibitor	Fc1ccc(Nc2ncnc3cc(OCCCN4CCOCC4)c(NC(=O)C=C)cc23)cc1Cl
ERLOTINIB_Broad	Selleck	S1023	Kinase inhibitor	EGFR	RTK Inhibitor	COCCOc1cc2ncnc(Nc3cccc(c3)C#C)c2cc1OCCOC
GEFITINIB_Broad	Selleck	S1025	Kinase inhibitor	EGFR	RTK Inhibitor	COc1cc2ncnc(Nc3ccc(F)c(Cl)c3)c2cc1OCCCN4CCOCC4
LAPATINIB_Broad	Selleck	S1028	Kinase inhibitor	EGFR	RTK Inhibitor	Cc1ccc(cc1)[S](O)(=O)=O.Cc2ccc(cc2)[S](O)(=O)=O.C[S](=O)(=O)CCNCc3oc(cc3)c4ccc5ncnc(Nc6ccc(OCc7cccc(F)c7)c(Cl)c6)c5c4
PD153035_Broad	Selleck	S1079	Kinase inhibitor	EGFR	RTK Inhibitor	[H+].[Cl-].COc1cc2ncnc(Nc3cccc(Br)c3)c2cc1OC
WZ4002_Broad	Selleck	S1173	Kinase inhibitor	EGFR	RTK Inhibitor	COc1cc(ccc1Nc2ncc(Cl)c(Oc3cccc(NC(=O)C=C)c3)n2)N4CCN(C)CC4
WZ8040_Broad	Selleck	S1179	Kinase inhibitor	EGFR	RTK Inhibitor	CN1CCN(CC1)c2ccc(Nc3ncc(Cl)c(Sc4cccc(NC(=O)C=C)c4)n3)cc2
CANERTINIB_Custom Clinical	LC Labs	C-1201	Kinase inhibitor	EGFR	RTK Inhibitor	Fc1ccc(Nc2ncnc3cc(OCCCN4CCOCC4)c(NC(=O)C=C)cc23)cc1Cl
AFATINIB_NCI_Onc_AOD	NCI	750691	Kinase inhibitor	EGFR	RTK inhibitor	CN(C)CC=CC(=O)Nc1cc2c(Nc3ccc(F)c(Cl)c3)ncnc2cc1O[C@H]4CCOC4
LAPATINIB_Custom Clinical	LC Labs	L-4804	Kinase inhibitor	EGFR	RTK Inhibitor	Cc1ccc(cc1)[S](O)(=O)=O.Cc2ccc(cc2)[S](O)(=O)=O.C[S](=O)(=O)CCNCc3oc(cc3)c4ccc5ncnc(Nc6ccc(OCc7cccc(F)c7)c(Cl)c6)c5c4
ERLOTINIBHYDROCHLORIDE_NCI_Onc_AOD	NCI	718781	Kinase inhibitor	EGFR	RTK Inhibitor	COCCOc1cc2ncnc(Nc3cccc(c3)C#C)c2cc1OCCOC
GEFITINIB_NCI_Onc_AOD	NCI	715055	Kinase inhibitor	EGFR	RTK Inhibitor	COc1cc2ncnc(Nc3ccc(F)c(Cl)c3)c2cc1OCCCN4CCOCC4
PD153035_Custom Clinical	Sellek	S1079	Kinase inhibitor	EGFR	RTK Inhibitor	[H+].[Cl-].COc1cc2ncnc(Nc3cccc(Br)c3)c2cc1OC
AG490_Custom Clinical	LC Labs	T-9142	Kinase inhibitor	EGFR	RTK Inhibitor	Oc1ccc(cc1O)C=C(C#N)C(=O)NCc2ccccc2
BIBW2992_Custom Clinical	Chemietek	CT-BW2992	Kinase inhibitor	EGFR	RTK inhibitor	CN(C)CC=CC(=O)Nc1cc2c(Nc3ccc(F)c(Cl)c3)ncnc2cc1O[C@H]4CCOC4
ERLOTINIB_Custom Clinical	Chemietek	CT-EL002	Kinase inhibitor	EGFR	RTK Inhibitor	COCCOc1cc2ncnc(Nc3cccc(c3)C#C)c2cc1OCCOC
GEFITINIB_Custom Clinical	Chemietek	CT-GF001	Kinase inhibitor	EGFR	RTK Inhibitor	COc1cc2ncnc(Nc3ccc(F)c(Cl)c3)c2cc1OCCCN4CCOCC4
LAPATINIB_NCI_Onc_AOD	NCI	745750	Kinase inhibitor	EGFR	RTK Inhibitor	Cc1ccc(cc1)[S](O)(=O)=O.Cc2ccc(cc2)[S](O)(=O)=O.C[S](=O)(=O)CCNCc3oc(cc3)c4ccc5ncnc(Nc6ccc(OCc7cccc(F)c7)c(Cl)c6)c5c4
PF573228_Broad	Tocris	3239	Kinase inhibitor	FAK	Invasion~motility	C[S](=O)(=O)c1cccc(CNc2nc(Nc3ccc4NC(=O)CCc4c3)ncc2C(F)(F)F)c1
AZD4547_Broad	Cayman	13111	Kinase inhibitor	FGFR1	RTK Inhibitor	COc1cc(CCc2cc(NC(=O)c3ccc(cc3)N4CC(C)NC(C)C4)n[nH]2)cc(OC)c1
OSI930_Broad	Selleck	S1220	Kinase inhibitor	FLT1	RTK Inhibitor	FC(F)(F)Oc1ccc(NC(=O)c2sccc2NCc3ccnc4ccccc34)cc1
QUIZARTINIB_Broad	Selleck	S1526	Kinase inhibitor	FLT3	RTK Inhibitor	CC(C)(C)c1onc(NC(=O)Nc2ccc(cc2)c3cn4c5ccc(OCCN6CCOCC6)cc5sc4n3)c1
TANDUTINIB_Broad	Selleck	S1043	Kinase inhibitor	FLT3	RTK Inhibitor	COc1cc2c(cc1OCCCN3CCCCC3)ncnc2N4CCN(CC4)C(=O)Nc5ccc(OC(C)C)cc5
TANDUTINIB_Custom Clinical	LC Labs	T-7802	Kinase inhibitor	FLT3	RTK Inhibitor	COc1cc2c(cc1OCCCN3CCCCC3)ncnc2N4CCN(CC4)C(=O)Nc5ccc(OC(C)C)cc5
CHIR99021_Broad	Selleck	S1263	Kinase inhibitor	GSK-3	S/T kinase inhibitor	Cc1cnc([nH]1)c1cnc(nc1c1c(cc(cc1)Cl)Cl)NCCNc1ncc(cc1)C#N
BIO_Broad	Tocris	3194	Kinase inhibitor	GSK-3	S/T kinase inhibitor	C1=CC=C2C(=C1)C(=C(N2)C3=C(NC4=C3C=CC(=C4)Br)O)N=O
SB216763_Custom Clinical	Selleck	S1075	Kinase inhibitor	GSK-3	S/T kinase inhibitor	Cn1cc(c2ccccc12)C3=C(C(=O)NC3=O)c4ccc(Cl)cc4Cl
CHIR98014_Custom Clinical	Axon	1126	Kinase inhibitor	GSK-3	S/T kinase inhibitor	Nc1nc(NCCNc2ncc(n3ccnc3)c(n2)c4ccc(Cl)cc4Cl)ccc1[N+]([O-])=O
CHIR99021_Custom Clinical	LC lab	C-6556	Kinase inhibitor	GSK-3	S/T kinase inhibitor	Cc1cnc([nH]1)c1cnc(nc1c1c(cc(cc1)Cl)Cl)NCCNc1ncc(cc1)C#N
NERATINIB_Broad	Cayman	18404	Kinase inhibitor	HER2	RTK Inhibitor	CCOc1cc2ncc(C#N)c(Nc3ccc(OCc4ccccn4)c(Cl)c3)c2cc1NC(=O)\C=C\CN(C)C
BMS599626_Custom Clinical	Chemietek	CT-BMS59	Kinase inhibitor	HER2	RTK Inhibitor	Cl.Cc1c(NC(=O)OC[C@@H]2COCCN2)cn3NC=NC(=Nc4ccc5n(Cc6cccc(F)c6)ncc5c4)c13
ML210_Broad	AxonMedChem	2017	Kinase inhibitor	HRAS	S/T kinase inhibitor	Cc1onc(C(=O)N2CCN(CC2)C(c3ccc(Cl)cc3)c4ccc(Cl)cc4)c1[N+](=O)[O-]
ML162_Broad	Cayman	20455	Kinase inhibitor	HRAS	S/T kinase inhibitor	COc1ccc(cc1Cl)N(C(C(=O)NCCc2ccccc2)c3sccc3)C(=O)CCl
BMS536924_Broad	Selleck	S1012	Kinase inhibitor	IGFR	RTK Inhibitor	Cc1cc(cc2[nH]c(nc12)c3c(O)nccc3NC[C@@H](O)c4cccc(Cl)c4)N5CCOCC5
NVPADW742_Broad	Selleck	S1088	Kinase inhibitor	IGFR	RTK Inhibitor	Nc1ncnc2n(cc(c3cccc(OCc4ccccc4)c3)c12)[C@H]5C[C@@H](C5)CN6CCCC6
OSI906LINSITINIB_Broad	Selleck	S1091	Kinase inhibitor	IGFR	RTK Inhibitor	CC1(O)CC(C1)c2nc(c3ccc4ccc(nc4c3)c5ccccc5)c6c(N)nccn26
BMS754807_Broad	Cayman	17505	Kinase inhibitor	IGFR	RTK Inhibitor	C[C@@]1(CCCN1c2nc(Nc3cc([nH]n3)C4CC4)c5cccn5n2)C(=O)Nc6ccc(F)nc6
BMS536924_Custom Clinical	Selleck	S1012	Kinase inhibitor	IGFR	RTK Inhibitor	Cc1cc(cc2[nH]c(nc12)c3c(O)nccc3NC[C@@H](O)c4cccc(Cl)c4)N5CCOCC5
GSK1904529A_Custom Clinical	Selleck	S1093	Kinase inhibitor	IGFR	RTK Inhibitor	CCc1cc(Nc2nccc(n2)c3n4ccccc4nc3c5ccc(OC)c(c5)C(=O)Nc6c(F)cccc6F)c(OC)cc1N7CCC(CC7)N8CCN(CC8)[S](C)(=O)=O
CAY10576_Broad	Cayman	10011249	Kinase inhibitor	IKK	Anti-Inflammatory	COc1cc2ncn(c3sc(C#N)c(OCc4ccccc4[S](C)(=O)=O)c3)c2cc1OC
BARDOXOLONEMETHYL_Broad	Cayman	11883	Kinase inhibitor	IKK	Anti-Inflammatory	COC(=O)C12CCC(C)(C)CC1C3C(=O)C=C4C(C)(CCC5C(C)(C)C(=O)C(=CC45C)C#N)C3(C)CC2
TPCA1_Broad	Tocris	2559	Kinase inhibitor	IKK	Anti-Inflammatory	NC(=O)Nc1sc(cc1C(N)=O)c2ccc(F)cc2
PF184_Broad	Tocris	4238	Kinase inhibitor	IKK	Anti-Inflammatory	C[C@]1(CO)CN(C[C@@]1(C)CO)c2cc(C(=O)Nc3ccc4CCc5c(nn(c6ccc(F)cc6)c5c4c3)C(=O)N)c(Cl)cn2
BMS345541_Broad	Tocris	4806	Kinase inhibitor	IKK	Anti-Inflammatory	[Cl-].Cc1ccc2nc(NCCN)c3ncc(C)n3c2c1.[H+]
MOMELOTINIB_Broad	Selleck	S2219	Kinase inhibitor	JAK1/2	TK inhibitor	O=C(NCC#N)c1ccc(cc1)c2ccnc(Nc3ccc(cc3)N4CCOCC4)n2
RUXOLITINIB_Broad	Selleck	S1378	Kinase inhibitor	JAK2	TK inhibitor	N#CCC(C1CCCC1)n2cc(cn2)c3ncnc4[nH]ccc34
AZD1480_Broad	Selleck	S2162	Kinase inhibitor	JAK2	TK inhibitor	CC(Nc1ncc(Cl)c(Nc2[nH]nc(C)c2)n1)c3ncc(F)cn3
NVPBSK805_Broad	MCE	HY-14722	Kinase inhibitor	JAK2	TK inhibitor	Cl.Cl.Fc1cc(cc(F)c1CN2CCOCC2)c3cccc4ncc(nc34)c5cnn(c5)C6CCNCC6
TG101348_Broad	Selleck	S2736	Kinase inhibitor	JAK2	TK inhibitor	Cc1cnc(Nc2ccc(OCCN3CCCC3)cc2)nc1Nc4cccc(c4)[S](=O)(=O)NC(C)(C)C
SP600125PYRAZOLANTHRONE_Broad	Selleck	S1460	Kinase inhibitor	JNK	S/T kinase inhibitor	O=C1c2ccccc2c3[nH]nc4cccc1c34
AEG3482_Custom Clinical	Axon	1291	Kinase inhibitor	JNK	S/T kinase inhibitor	N[S](=O)(=O)c1sc2nc(cn2n1)c3ccccc3
SP600125_Custom Clinical	CALBIOCHEM	420119	Kinase inhibitor	JNK	S/T kinase inhibitor	O=C1c2ccccc2c3[nH]nc4cccc1c34
JNKINHIBITORX_Custom Clinical	CALBIOCHEM	420140	Kinase inhibitor	JNK	S/T kinase inhibitor	[O-][N+](=O)c1sc(SC2=NNC(=O)N2c3ccc4OCCOc4c3)nc1
MASITINIB_Broad	Selleck	S1064	Kinase inhibitor	KIT	RTK Inhibitor	CN1CCN(CC1)Cc2ccc(cc2)C(=O)Nc3ccc(C)c(Nc4scc(n4)c5cccnc5)c3
CHIR258_Custom Clinical	LC Labs	D-3608	Kinase inhibitor	KIT	RTK inhibitor	CN1CCN(CC1)c2ccc3NC(=C4C(=C5C(=CC=CC5=NC4=O)F)N)Nc3c2
MASITINIB_Custom Clinical	Selleck	S1064	Kinase inhibitor	KIT	RTK Inhibitor	CN1CCN(CC1)Cc2ccc(cc2)C(=O)Nc3ccc(C)c(Nc4scc(n4)c5cccnc5)c3
PLURIPOTIN_Broad	Tocris	4433	Kinase inhibitor	MAPK1	S/T kinase inhibitor	Cn1nc(C)cc1Nc2ncc3CN(C(=O)N(C)c3n2)c4cc(NC(=O)c5cccc(c5)C(F)(F)F)ccc4C
SELUMETINIBAZD6244_Broad	Selleck	S1008	Kinase inhibitor	MEK	S/T kinase inhibitor	Cn1cnc2c(F)c(Nc3ccc(Br)cc3Cl)c(cc12)C(=O)NOCCO
PD318088_Broad	Selleck	S1568	Kinase inhibitor	MEK	S/T kinase inhibitor	OCC(O)CONC(=O)c1cc(Br)c(F)c(F)c1Nc2ccc(I)cc2F
TRAMETINIB_Broad	Selleck	S2673	Kinase inhibitor	MEK	S/T kinase inhibitor	CN1C(=O)C(=C2N(C(=O)N(C3CC3)C(=O)C2=C1Nc4ccc(I)cc4F)c5cccc(NC(C)=O)c5)C
CI1040_Custom Clinical	Selleck	S1020	Kinase inhibitor	MEK	S/T kinase inhibitor	Fc1ccc(C(=O)NOCC2CC2)c(Nc3ccc(I)cc3Cl)c1F
PD0325901_Custom Clinical	Selleck	S1036	Kinase inhibitor	MEK	S/T kinase inhibitor	OC[C@@H](O)CONC(=O)c1ccc(F)c(F)c1Nc2ccc(I)cc2F
PD98059_Custom Clinical	LC Labs	P-4313	Kinase inhibitor	MEK	S/T kinase inhibitor	COc1cccc(c1N)C2=CC(=O)c3ccccc3O2
AZD6244_Custom Clinical	Chemietek	CT-A6244	Kinase inhibitor	MEK	S/T kinase inhibitor	Cn1cnc2c(F)c(Nc3ccc(Br)cc3Cl)c(cc12)C(=O)NOCCO
TRAMETINIB_NCI_Onc_AOD	NCI	758246	Kinase inhibitor	MEK	S/T kinase inhibitor	CN1C(=O)C(=C2N(C(=O)N(C3CC3)C(=O)C2=C1Nc4ccc(I)cc4F)c5cccc(NC(C)=O)c5)C
HYPOTHEMYCIN_Custom Clinical	Chemietek	CT-HPM	Kinase inhibitor	MEK	S/T kinase inhibitor	COc1cc(O)c2C(=O)OC(C)CC=CC(=O)C3OC3CC(O)[C@@H](O)c2c1
RDEA119_Custom Clinical	Chemietek	CT-R119	Kinase inhibitor	MEK	S/T kinase inhibitor	COc1cc(F)c(F)c(Nc2ccc(I)cc2F)c1NS(=O)(=O)C3(CC(O)CO)CC3
CRIZOTINIB_Broad	Selleck	S1068	Kinase inhibitor	MET	RTK inhibitor	C[C@@H](Oc1cc(cnc1N)c2cnn(c2)C3CCNCC3)c4c(Cl)ccc(F)c4Cl
SU11274_Broad	Selleck	S1080	Kinase inhibitor	MET	RTK Inhibitor	CN1CCN(CC1)C(=O)c2c(C)[nH]c(C=C3C(=O)Nc4ccc(cc34)[S](=O)(=O)N(C)c5cccc(Cl)c5)c2C
FORETINIB_Broad	Selleck	S1111	Kinase inhibitor	MET	RTK Inhibitor	COc1cc2c(Oc3ccc(NC(=O)C4(CC4)C(=O)Nc5ccc(F)cc5)cc3F)ccnc2cc1OCCCN6CCOCC6
SGX523_Broad	Selleck	S1112	Kinase inhibitor	MET	RTK Inhibitor	Cn1cc(cn1)c2ccc3nnc(Sc4ccc5ncccc5c4)n3n2
TIVOZANIB_Broad	Selleck	S1207	Kinase inhibitor	MET	RTK Inhibitor	COc1cc2nccc(Oc3ccc(NC(=O)Nc4cc(C)on4)c(Cl)c3)c2cc1OC
PF2341066_Custom Clinical	Selleck	S1068	Kinase inhibitor	MET	RTK Inhibitor	C[C@@H](Oc1cc(cnc1N)c2cnn(c2)C3CCNCC3)c4c(Cl)ccc(F)c4Cl
SU11274_Custom Clinical	Selleck	S1080	Kinase inhibitor	MET	RTK Inhibitor	CN1CCN(CC1)C(=O)c2c(C)[nH]c(C=C3C(=O)Nc4ccc(cc34)[S](=O)(=O)N(C)c5cccc(Cl)c5)c2C
PF04217903_Custom Clinical	Selleck	S1094	Kinase inhibitor	MET	RTK Inhibitor	OCCn1cc(cn1)c2cnc3nnn(Cc4ccc5ncccc5c4)c3n2
CRIZOTINIB_NCI_Onc_AOD	NCI	756645	Kinase inhibitor	MET	RTK inhibitor	C[C@@H](Oc1cc(cnc1N)c2cnn(c2)C3CCNCC3)c4c(Cl)ccc(F)c4Cl
AZ3146_Broad	Selleck	S2731	Kinase inhibitor	Mps1	Check point or mitotic inhibitor	COc1cc(OC2CCN(C)CC2)ccc1Nc3ncc4N(C)C(=O)N(C5CCCC5)c4n3
KU0063794_Broad	Selleck	S1226	Kinase inhibitor	mTOR	S/T kinase inhibitor	COc1ccc(cc1CO)c2ccc3c(nc(nc3N4CCOCC4)N5CC(C)OC(C)C5)n2
SIROLIMUS_Broad	Selleck	S1039	Kinase inhibitor	mTOR	S/T kinase inhibitor	CO[C@@H]1C[C@@H](CC[C@H]1O)C[C@@H](C)[C@@H]2CC(=O)[C@H](C)\C=C(C)\[C@@H](O)[C@@H](OC)C(=O)[C@H](C)C[C@H](C)/C=C/C=C/C=C(C)/[C@H](C[C@@H]3CC[C@@H](C)[C@@](O)(O3)C(=O)C(=O)N4CCCC[C@H]4C(=O)O2)OC
AZD8055_Broad	Selleck	S1555	Kinase inhibitor	mTOR	S/T kinase inhibitor	COc1ccc(cc1CO)c2ccc3c(nc(nc3n2)N4CCOCC4C)N5CCOCC5C
TEMSIROLIMUS_Broad	Selleck	S1044	Kinase inhibitor	mTOR	S/T kinase inhibitor	CC1CCC2CC(C(=CC=CC=CC(CC(C(=O)C(C(C(=CC(C(=O)CC(OC(=O)C3CCCCN3C(=O)C(=O)C1(O2)O)C(C)CC4CCC(C(C4)OC)OC(=O)C(C)(CO)CO)C)C)O)OC)C)C)C)OC
OSI027_Broad	Selleck	S2624	Kinase inhibitor	mTOR	S/T kinase inhibitor	COC1=CC=CC2=C\C(=C/3\N=C(C4CCC(CC4)C(=O)O)N5NC=NC(=C35)N)\N=C12
PI103HYDROCHLORIDE_Broad	Tocris	2930	Kinase inhibitor	mTOR	S/T kinase inhibitor	[H+].[Cl-].Oc1cccc(c1)c2nc(N3CCOCC3)c4oc5ncccc5c4n2
EVEROLIMUS_NCI_Onc_AOD	NCI	733504	Kinase inhibitor	mTOR	S/T kinase inhibitor	COC1CC(CCC1OCCO)CC(C)C2CC(=O)C(C)C=C(C)C(O)C(OC)C(=O)C(C)CC(C)C=CC=CC=C(C)C(CC3CCC(C)C(O)(O3)C(=O)C(=O)N4CCCCC4C(=O)O2)OC
TEMSIROLIMUS_Custom Clinical	LC Labs	T-8040	Kinase inhibitor	mTOR	S/T kinase inhibitor	CC1CCC2CC(C(=CC=CC=CC(CC(C(=O)C(C(C(=CC(C(=O)CC(OC(=O)C3CCCCN3C(=O)C(=O)C1(O2)O)C(C)CC4CCC(C(C4)OC)OC(=O)C(C)(CO)CO)C)C)O)OC)C)C)C)OC
TEMSIROLIMUS_NCI_Onc_AOD	NCI	S1044	Kinase inhibitor	mTOR	S/T kinase inhibitor	CC1CCC2CC(C(=CC=CC=CC(CC(C(=O)C(C(C(=CC(C(=O)CC(OC(=O)C3CCCCN3C(=O)C(=O)C1(O2)O)C(C)CC4CCC(C(C4)OC)OC(=O)C(C)(CO)CO)C)C)O)OC)C)C)C)OC
RAPAMYCIN_Custom Clinical	Selleck	S1039	Kinase inhibitor	mTOR	S/T kinase inhibitor	COC1CC(CCC1O)CC(C)C2CC(=O)C(C)C=C(C)C(O)C(OC)C(=O)C(C)CC(C)C=CC=CC=C(C)C(CC3CCC(C)C(O)(O3)C(=O)C(=O)N4CCCCC4C(=O)O2)OC
SIROLIMUS_NCI_Onc_AOD	NCI	226080	Kinase inhibitor	mTOR	S/T kinase inhibitor	CO[C@@H]1C[C@@H](CC[C@H]1O)C[C@@H](C)[C@@H]2CC(=O)[C@H](C)\C=C(C)\[C@@H](O)[C@@H](OC)C(=O)[C@H](C)C[C@H](C)/C=C/C=C/C=C(C)/[C@H](C[C@@H]3CC[C@@H](C)[C@@](O)(O3)C(=O)C(=O)N4CCCC[C@H]4C(=O)O2)OC
FLAVOPIRIDOLALVOCIDIB_Broad	Selleck	S1230	Kinase inhibitor	Multi-CDK	Check point or mitotic inhibitor	CN1CC[C@@H]([C@H](O)C1)c2c(O)cc(O)c3C(=O)C=C(Oc23)c4ccccc4Cl
BOSUTINIB_Broad	Selleck	S1014	Kinase inhibitor	Multi-RTK	RTK Inhibitor	COc1cc(Nc2c(cnc3cc(OCCCN4CCN(C)CC4)c(OC)cc23)C#N)c(Cl)cc1Cl
SUNITINIB_Broad	Selleck	S1042	Kinase inhibitor	Multi-RTK	RTK Inhibitor	CCN(CC)CCNC(=O)c1c(C)[nH]c(\C=C2/C(=O)Nc3ccc(F)cc23)c1C.O[C@@H](CC(O)=O)C(O)=O
KW2449_Broad	Selleck	S2158	Kinase inhibitor	Multi-RTK	RTK Inhibitor	O=C(N1CCNCC1)c2ccc(C=Cc3[nH]nc4ccccc34)cc2
BOSUTINIB_Custom Clinical	LC Labs	B-1709	Kinase inhibitor	Multi-RTK	RTK Inhibitor	COc1cc(Nc2c(cnc3cc(OCCCN4CCN(C)CC4)c(OC)cc23)C#N)c(Cl)cc1Cl
PONATINIB_NCI_Onc_AOD	NCI	758487	Kinase inhibitor	Multi-RTK	RTK Inhibitor	CN1CCN(Cc2ccc(NC(=O)c3ccc(C)c(c3)C#Cc4cnc5cccnn45)cc2C(F)(F)F)CC1
LESTAURTINIB_Custom Clinical	LC Labs	L-6307	Kinase inhibitor	Multi-RTK	RTK Inhibitor	C[C@]12O[C@H](C[C@]1(O)CO)n3c4ccccc4c5c3c6n2c7ccccc7c6c8CNC(=O)c58
SUNITINIB_NCI_Onc_AOD	NCI	750690	Kinase inhibitor	Multi-RTK	RTK Inhibitor	CCN(CC)CCNC(=O)c1c(C)[nH]c(\C=C2/C(=O)Nc3ccc(F)cc23)c1C.O[C@@H](CC(O)=O)C(O)=O
SUNITINIB_Custom Clinical	LC Labs	S-8803	Kinase inhibitor	Multi-RTK	RTK Inhibitor	CCN(CC)CCNC(=O)c1c(C)[nH]c(\C=C2/C(=O)Nc3ccc(F)cc23)c1C.O[C@@H](CC(O)=O)C(O)=O
BOSUTINIB_NCI_Onc_AOD	NCI	B1709	Kinase inhibitor	Multi-RTK	RTK Inhibitor	COc1cc(Nc2c(cnc3cc(OCCCN4CCN(C)CC4)c(OC)cc23)C#N)c(Cl)cc1Cl
BIRB796_Broad	Selleck	S1574	Kinase inhibitor	p38	S/T kinase inhibitor	Cc1ccc(cc1)n2nc(cc2NC(=O)Nc3ccc(OCCN4CCOCC4)c5ccccc35)C(C)(C)C
SB203580_Custom Clinical	LC Labs	S-3400	Kinase inhibitor	p38	S/T kinase inhibitor	C[S](=O)c1ccc(cc1)c2[nH]c(c3ccc(F)cc3)c(n2)c4ccncc4
SB202190_Custom Clinical	LC Labs	S-1700	Kinase inhibitor	p38	S/T kinase inhibitor	Fc1ccc(cc1)C2=C(NC(N2)=C3C=CC(=O)C=C3)c4ccncc4
SD169_Custom Clinical	Axon	1357	Kinase inhibitor	p38	S/T kinase inhibitor	NC(=O)c1ccc2[nH]ccc2c1
PD169316_Custom Clinical	Axon	1365	Kinase inhibitor	p38	S/T kinase inhibitor	[O-][N+](=O)c1ccc(cc1)c2[nH]c(c3ccncc3)c(n2)c4ccc(F)cc4
VX702_Custom Clinical	Chemietek	CT-VX702	Kinase inhibitor	p38	S/T kinase inhibitor	NC(=O)N(c1ccc(C(N)=O)c(n1)c2ccc(F)cc2F)c3c(F)cccc3F
PF3758309_Broad	Selleck	S7094	Kinase inhibitor	PAK4	Check point or mitotic inhibitor	CN(C)C[C@@H](NC(=O)N1Cc2c(Nc3nc(C)nc4ccsc34)n[nH]c2C1(C)C)c5ccccc5
PP121_Custom Clinical	Chemdea	CD0257	Kinase inhibitor	PDGFR	RTK Inhibitor	Nc1ncnc2n(nc(c3cnc4[nH]ccc4c3)c12)C5CCCC5
BX912_Custom Clinical	Axon	1130	Kinase inhibitor	PDK-1	S/T kinase inhibitor	Brc1cnc(Nc2cc(NC(=O)N3CCCC3)ccc2)nc1NCCc1cnc[nH]1
BX795_Custom Clinical	Selleck	S1274	Kinase inhibitor	PDK-1	S/T kinase inhibitor	Ic1cnc(Nc2cccc(NC(=O)N3CCCC3)c2)nc1NCCCNC(=O)c4sccc4
BEZ235_Custom Clinical	LC Labs	N-4288	Kinase inhibitor	PI3K/p110	S/T kinase inhibitor	CN1C(=O)N(c2ccc(cc2)C(C)(C)C#N)c3c1cnc4ccc(cc34)c5cnc6ccccc6c5
IC87114_Broad	Selleck	S1268	Kinase inhibitor	PI3K/p110	S/T kinase inhibitor	Cc1ccccc1N2C(=Nc3cccc(C)c3C2=O)Cn4cnc5c(N)ncnc45
TG100115_Broad	Selleck	S1352	Kinase inhibitor	PI3K/p110	S/T kinase inhibitor	Nc1nc(N)c2nc(c3cccc(O)c3)c(nc2n1)c4cccc(O)c4
GSK1059615_Broad	Selleck	S1360	Kinase inhibitor	PI3K/p110	S/T kinase inhibitor	O=C1NC(=O)C(S1)=Cc2ccc3nccc(c4ccncc4)c3c2
AZD6482_Broad	Selleck	S1462	Kinase inhibitor	PI3K/p110	S/T kinase inhibitor	CC(Nc1ccccc1C(O)=O)C2=CC(=CN3C(=O)C=C(N=C23)N4CCOCC4)C
PIK93_Broad	Selleck	S1489	Kinase inhibitor	PI3K/p110	S/T kinase inhibitor	CC(=O)N=C1NC(=C(S1)c2ccc(Cl)c(c2)[S](=O)(=O)NCCO)C
XL765_Broad	Selleck	S1523	Kinase inhibitor	PI3K/p110	S/T kinase inhibitor	COc1cc(Nc2nc3ccccc3nc2NS(=O)(=O)c4ccc(NC(=O)c5ccc(C)c(OC)c5)cc4)cc(OC)c1
GDC0941_Broad	Selleck	S1065	Kinase inhibitor	PI3K/p110	S/T kinase inhibitor	C[S](=O)(=O)N1CCN(CC1)Cc2sc3c(c2)nc(nc3N4CCOCC4)c5cccc6n[nH]cc56
ZSTK474_Broad	Selleck	S1072	Kinase inhibitor	PI3K/p110	S/T kinase inhibitor	FC(F)c1nc2ccccc2n1c3nc(nc(n3)N4CCOCC4)N5CCOCC5
CAL101_Broad	Selleck	S2226	Kinase inhibitor	PI3K/p110	S/T kinase inhibitor	CC[C@H](Nc1ncnc2[nH]cnc12)C3=Nc4cccc(F)c4C(=O)N3c5ccccc5
GSK2636771_Broad	Cayman	17380	Kinase inhibitor	PI3K/p110	S/T kinase inhibitor	Cc1c(Cn2c(C)nc3c(cc(cc23)N4CCOCC4)C(=O)O)cccc1C(F)(F)F
BYL719_Broad	Cayman	16986	Kinase inhibitor	PI3K/p110	S/T kinase inhibitor	Cc1nc(NC(=O)N2CCCC2C(=O)N)sc1c3ccnc(c3)C(C)(C)C(F)(F)F
TGX221_Broad	Selleck	S1169	Kinase inhibitor	PI3K/p110	S/T kinase inhibitor	CC(Nc1ccccc1)C2=CC(=CN3C(=O)C=C(N=C23)N4CCOCC4)C
ZSTK474_Custom Clinical	Selleck	S1072	Kinase inhibitor	PI3K/p110	S/T kinase inhibitor	FC(F)c1nc2ccccc2n1c3nc(nc(n3)N4CCOCC4)N5CCOCC5
LY294002_Custom Clinical	Axon	1366	Kinase inhibitor	PI3K/p110	S/T kinase inhibitor	O=C1C=C(Oc2c1cccc2c3ccccc3)N4CCOCC4
PIK90_Custom Clinical	Selelck	S1187	Kinase inhibitor	PI3K/p110	S/T kinase inhibitor	COc1ccc2C3=NCCN3C(=Nc2c1OC)NC(=O)c4cccnc4
PIK75_Custom Clinical	Selleck	S1205	Kinase inhibitor	PI3K/p110	S/T kinase inhibitor	[H+].[Cl-].CN(/N=C/c1cnc2ccc(Br)cn12)[S](=O)(=O)c3cc(ccc3C)[N+]([O-])=O
TGX221_Custom Clinical	Chemdea	CD0180	Kinase inhibitor	PI3K/p110	S/T kinase inhibitor	CC(Nc1ccccc1)C2=CC(=CN3C(=O)C=C(N=C23)N4CCOCC4)C
PI103_Custom Clinical	Chemdea	CD0113	Kinase inhibitor	PI3K/p110	S/T kinase inhibitor	Oc1cccc(c1)c2nc(N3CCOCC3)c4oc5ncccc5c4n2
AS252424_Custom Clinical	0	0	Kinase inhibitor	PI3K/p110	S/T kinase inhibitor	Oc1cc(F)ccc1c2oc(C=C3NCS(=O)C3=O)cc2
AS604850_Custom Clinical	Chemdea	CD0176	Kinase inhibitor	PI3K/p110	S/T kinase inhibitor	FC1(F)Oc2ccc(cc2O1)/C=C/3SC(=O)NC3=O
GDC0941_Custom Clinical	Chemdea	CD0245	Kinase inhibitor	PI3K/p110	S/T kinase inhibitor	C[S](=O)(=O)N1CCN(CC1)Cc2sc3c(c2)nc(nc3N4CCOCC4)c5cccc6n[nH]cc56
AS041164_Custom Clinical	Chemdea	CD0240	Kinase inhibitor	PI3K/p110	S/T kinase inhibitor	O=C1NC(=O)\C(S1)=C\c2ccc3OCOc3c2
H89_Custom Clinical	LC Labs	H-5239	Kinase inhibitor	PKA	S/T kinase inhibitor	Brc1ccc(C=CCNCCN[S](=O)(=O)c2cccc3cnccc23)cc1
CID2858522_Broad	Tocris	4246	Kinase inhibitor	PKC	S/T kinase inhibitor	Cc1cc2nc(NCCCO)n(CC(=O)c3cc(c(O)c(c3)C(C)(C)C)C(C)(C)C)c2cc1C
SOTRASTAURIN_Broad	Cayman	16726	Kinase inhibitor	PKC	S/T kinase inhibitor	CN1CCN(CC1)c2nc3ccccc3c(n2)C4=C(C(=O)NC4=O)c5c[nH]c6ccccc56
PKC412_Custom Clinical	LC Labs	P-7600	Kinase inhibitor	PKC	S/T kinase inhibitor	CO[C@@H]1[C@@H](C[C@H]2O[C@]1(C)n3c4ccccc4c5c6CNC(=O)c6c7c8ccccc8n2c7c35)N(C)C(=O)c9ccccc9
ENZASTAURIN_Custom Clinical	Selleck	S1055	Kinase inhibitor	PKC	S/T kinase inhibitor	Cn1cc(c2ccccc12)C3=C(C(=O)NC3=O)c4cn(C5CCN(CC5)Cc6ccccn6)c7ccccc47
STAUROSPORINE_Custom Clinical	LC Labs	S-9300	Kinase inhibitor	PKC	S/T kinase inhibitor	CN[C@H]1C[C@@H]2O[C@](C)([C@H]1OC)n3c4ccccc4c5c6CNC(=O)c6c7c8ccccc8n2c7c35
LY333531_Custom Clinical	Enzo	ALX-270-348-M005	Kinase inhibitor	PKC	S/T kinase inhibitor	CN(C)C[C@@H]1CCn2cc(c3ccccc23)C4=C(C(=O)NC4=O)c5cn(CCO1)c6ccccc56
ML083_Broad	Enamine Ltd.	T6096896	Kinase inhibitor	PKM	S/T kinase inhibitor	COc1ccc(cc1)[S](=O)(=O)N2CCN(CC2)[S](=O)(=O)c3ccc4OCCOc4c3
IPR456_Broad	ChemDiv Inc.	C090-0424	Kinase inhibitor	PLAUR	Plasma membrane formation	CC1CC(C)CN(C1)c2cc(Nc3ccccc3C(O)=O)c4C(=O)c5ccccc5c6onc2c46
BRDK70511574HMN214_Broad	Selleck	S1485	Kinase inhibitor	PLK	Check point or mitotic inhibitor	COc1ccc(cc1)[S](=O)(=O)N(C(C)=O)c2ccccc2\C=C\c3cc[n+]([O-])cc3
GSK461364_Broad	Selleck	S2193	Kinase inhibitor	PLK	Check point or mitotic inhibitor	C[C@@H](Oc1cc(sc1C(N)=O)n2cnc3ccc(CN4CCN(C)CC4)cc23)c5ccccc5C(F)(F)F
BI2536_Broad	Selleck	S1109	Kinase inhibitor	PLK	Check point or mitotic inhibitor	CC[C@H]1N(C2CCCC2)c3nc(Nc4ccc(cc4OC)C(=O)NC5CCN(C)CC5)ncc3N(C)C1=O
RIGOSERTIB_Broad	MCE	HY- 12037A	Kinase inhibitor	PLK	Check point or mitotic inhibitor	[Na+].COc1cc(OC)c(C=CS(=O)(=O)Cc2ccc(OC)c(NCC(=O)[O-])c2)c(OC)c1
HMN214_Broad	Selleck	S1485	Kinase inhibitor	PLK	Check point or mitotic inhibitor	COc1ccc(cc1)[S](=O)(=O)N(C(C)=O)c2ccccc2C=Cc3cc[n+]([O-])cc3
GW843682X_Broad	Tocris	2977	Kinase inhibitor	PLK	Check point or mitotic inhibitor	COc1cc2ncn(c3sc(C(N)=O)c(OCc4ccccc4C(F)(F)F)c3)c2cc1OC
GW843682X_Custom Clinical	Axon	1131	Kinase inhibitor	PLK	Check point or mitotic inhibitor	COc1cc2ncn(c3sc(C(N)=O)c(OCc4ccccc4C(F)(F)F)c3)c2cc1OC
BI2536_Custom Clinical	Selleck	S1109	Kinase inhibitor	PLK	Check point or mitotic inhibitor	CC[C@H]1N(C2CCCC2)c3nc(Nc4ccc(cc4OC)C(=O)NC5CCN(C)CC5)ncc3N(C)C1=O
KU0060648_Broad	Tocris	4840	Kinase inhibitor	PRKDC	S/T kinase inhibitor	CCN1CCN(CC1)CC(=O)Nc2ccc(c3sc4ccccc4c23)c5cccc6C(=O)C=C(Oc56)N7CCOCC7
SORAFENIB_Broad	Cayman	10009644	Kinase inhibitor	RAF	S/T kinase inhibitor	CNC(=O)c1cc(Oc2ccc(NC(=O)Nc3ccc(Cl)c(c3)C(F)(F)F)cc2)ccn1
VEMURAFENIB_Broad	Selleck	S1267	Kinase inhibitor	RAF	S/T kinase inhibitor	CCCS(=O)(=O)Nc1ccc(F)c(C(=O)c2c[nH]c3ncc(cc23)c4ccc(Cl)cc4)c1F
GDC0879_Broad	Selleck	S1104	Kinase inhibitor	RAF	S/T kinase inhibitor	OCCn1cc(c2ccc3c(CC\C3=N/O)c2)c(n1)c4ccncc4
MLN2480_Broad	MCE	HY-15246	Kinase inhibitor	RAF	S/T kinase inhibitor	C[C@@H](NC(=O)c1ncnc(N)c1Cl)c2ncc(s2)C(=O)Nc3cc(c(Cl)cn3)C(F)(F)F
PLX4720_Broad	Selleck	S1152	Kinase inhibitor	RAF	S/T kinase inhibitor	CCC[S](=O)(=O)Nc1ccc(F)c(c1F)C(=O)c2c[nH]c3ncc(Cl)cc23
DABRAFENIB_Broad	Cayman	16989	Kinase inhibitor	RAF	S/T kinase inhibitor	CC(C)(C)c1nc(c2cccc(NS(=O)(=O)c3c(F)cccc3F)c2F)c(s1)c4ccnc(N)n4
VEMURAFENIB_NCI_Onc_AOD	NCI	761431	Kinase inhibitor	RAF	S/T kinase inhibitor	CCCS(=O)(=O)Nc1ccc(F)c(C(=O)c2c[nH]c3ncc(cc23)c4ccc(Cl)cc4)c1F
SORAFENIB_NCI_Onc_AOD	NCI	747971	Kinase inhibitor	RAF	S/T kinase inhibitor	CNC(=O)c1cc(Oc2ccc(NC(=O)Nc3ccc(Cl)c(c3)C(F)(F)F)cc2)ccn1
SORAFENIB_Custom Clinical	LC Labs	S-8502	Kinase inhibitor	RAF	S/T kinase inhibitor	CNC(=O)c1cc(Oc2ccc(NC(=O)Nc3ccc(Cl)c(c3)C(F)(F)F)cc2)ccn1
DABRAFENIBMESYLATE_NCI_Onc_AOD	NCI	764134	Kinase inhibitor	RAF	S/T kinase inhibitor	CC(C)(C)c1nc(c2cccc(NS(=O)(=O)c3c(F)cccc3F)c2F)c(s1)c4ccnc(N)n4.CS(=O)(=O)O
PLX4720_Custom Clinical	Selleck	S1152	Kinase inhibitor	RAF	S/T kinase inhibitor	CCC[S](=O)(=O)Nc1ccc(F)c(c1F)C(=O)c2c[nH]c3ncc(Cl)cc23
PLX4032_Custom Clinical	Selleck	S1267	Kinase inhibitor	RAF	S/T kinase inhibitor	CCCS(=O)(=O)Nc1ccc(F)c(C(=O)c2c[nH]c3ncc(cc23)c4ccc(Cl)cc4)c1F
MANUMYCINA_Broad	Cayman	10010497	Kinase inhibitor	RAS	Farnesylation/protein localization	CCCC[C@@H](C)\C=C(C)\C=C(/C)C(=O)NC1=C[C@@](O)(\C=C\C=C\C=C\C(=O)NC2=C(O)CCC2=O)[C@@H]3O[C@@H]3C1=O
REGORAFENIB_Broad	Selleck	S1178	Kinase inhibitor	RET	S/T kinase inhibitor	CNC(=O)c1cc(Oc2ccc(NC(=O)Nc3ccc(Cl)c(c3)C(F)(F)F)c(F)c2)ccn1
REGORAFENIB_NCI_Onc_AOD	NCI	763932	Kinase inhibitor	RET	S/T kinase inhibitor	CNC(=O)c1cc(Oc2ccc(NC(=O)Nc3ccc(Cl)c(c3)C(F)(F)F)c(F)c2)ccn1
Y27632_Custom Clinical	Selleck	S1049	Kinase inhibitor	ROCK	Invasion~motility	C[C@@H](N)C1CCC(CC1)C(=O)Nc2ccncc2
GSK269962A_Custom Clinical	TORIS	4009	Kinase inhibitor	ROCK	Invasion~motility	CCn1c2cc(Oc3cccc(NC(=O)c4ccc(OCCN5CCOCC5)cc4)c3)ncc2nc1c6nonc6N
KX2391_Broad	Selleck	S2700	Kinase inhibitor	SRC	TK inhibitor	O=C(Cc1ccc(cn1)c2ccc(OCCN3CCOCC3)cc2)NCc4ccccc4
SU6656_Custom Clinical	Axon	1136	Kinase inhibitor	SRC	TK inhibitor	CN(C)[S](=O)(=O)c1ccc2NC(=O)C(=Cc3[nH]c4CCCCc4c3)c2c1
SARACATINIB_Broad	Selleck	S1006	Kinase inhibitor	Src/Abl	TK inhibitor	CN1CCN(CCOc2cc(OC3CCOCC3)c4c(Nc5c(Cl)ccc6OCOc56)ncnc4c2)CC1
AZD0530_Custom Clinical	Selleck	S1006	Kinase inhibitor	Src/Abl	TK inhibitor	CN1CCN(CCOc2cc(OC3CCOCC3)c4c(Nc5c(Cl)ccc6OCOc56)ncnc4c2)CC1
SARACATINIB_Custom Clinical	Chemietek	CT-A0530	Kinase inhibitor	Src/Abl	TK inhibitor	CN1CCN(CCOc2cc(OC3CCOCC3)c4c(Nc5c(Cl)ccc6OCOc56)ncnc4c2)CC1
TAMATINIBR406_Broad	Selleck	S2194	Kinase inhibitor	Syk	TK inhibitor	COc1cc(Nc2ncc(F)c(Nc3ccc4OC(C)(C)C(=O)Nc4n3)n2)cc(OC)c1OC.O[S](=O)(=O)c5ccccc5
SB431542_Broad	Selleck	S1067	Kinase inhibitor	TGFb	S/T kinase inhibitor	NC(=O)c1ccc(cc1)c2[nH]c(c3ccccn3)c(n2)c4ccc5OCOc5c4
LY2157299_Broad	Selleck	S2230	Kinase inhibitor	TGFb	S/T kinase inhibitor	Cc1cccc(n1)c2nn3CCCc3c2c4ccnc5ccc(cc45)C(N)=O
SB431542_Custom Clinical	Selleck	S1067	Kinase inhibitor	TGFb	S/T kinase inhibitor	NC(=O)c1ccc(cc1)c2[nH]c(c3ccccn3)c(n2)c4ccc5OCOc5c4
SD208_Custom Clinical	Axon	1387	Kinase inhibitor	TGFb	S/T kinase inhibitor	Fc1ccc(Cl)cc1c2nc(Nc3ccncc3)c4nccnc4n2
LINIFANIB_Broad	Selleck	S1003	Kinase inhibitor	VEGFR	RTK Inhibitor	Cc1ccc(F)c(NC(=O)Nc2ccc(cc2)c3cccc4[nH]nc(N)c34)c1
AXITINIB_Broad	Selleck	S1005	Kinase inhibitor	VEGFR	RTK Inhibitor	CNC(=O)c1ccccc1Sc2ccc3c([nH]nc3C=Cc4ccccn4)c2
MGCD265_Broad	Selleck	S1361	Kinase inhibitor	VEGFR	RTK Inhibitor	Cn1cnc(c1)c2sc3c(Oc4ccc(NC(=S)NC(=O)Cc5ccccc5)cc4F)ccnc3c2
KI8751_Broad	Selleck	S1363	Kinase inhibitor	VEGFR	RTK Inhibitor	COc1cc2nccc(Oc3ccc(NC(=O)Nc4ccc(F)cc4F)c(F)c3)c2cc1OC
NINTEDANIB_Broad	Selleck	S1010	Kinase inhibitor	VEGFR	RTK Inhibitor	COC(=O)c1ccc2c(NC(=O)\C2=C(Nc3ccc(cc3)N(C)C(=O)CN4CCN(C)CC4)\c5ccccc5)c1
CEDIRANIB_Broad	Selleck	S1017	Kinase inhibitor	VEGFR	RTK Inhibitor	COc1cc2c(Oc3ccc4[nH]c(C)cc4c3F)ncnc2cc1OCCCN5CCCC5
PAZOPANIB_Broad	Selleck	S1035	Kinase inhibitor	VEGFR	RTK Inhibitor	Cn1nc2cc(ccc2c1C)N(C)c3ccnc(Nc4ccc(C)c(c4)[S](N)(=O)=O)n3
VANDETANIB_Broad	Selleck	S1046	Kinase inhibitor	VEGFR	RTK Inhibitor	COc1cc2c(Nc3ccc(Br)cc3F)ncnc2cc1OCC4CCN(C)CC4
RAF265_Broad	Selleck	S2161	Kinase inhibitor	VEGFR	RTK Inhibitor	Cn1c(Nc2ccc(cc2)C(F)(F)F)nc3cc(Oc4ccnc(c4)c5[nH]c(cn5)C(F)(F)F)ccc13
BRIVANIB_Broad	Selleck	S1084	Kinase inhibitor	VEGFR	RTK inhibitor	C[C@@H](O)COc1cn2ncnc(Oc3ccc4[nH]c(C)cc4c3F)c2c1C
CABOZANTINIB_Broad	Selleck	S1119	Kinase inhibitor	VEGFR	RTK inhibitor	COc1cc2nccc(Oc3ccc(NC(=O)C4(CC4)C(=O)Nc5ccc(F)cc5)cc3)c2cc1OC
LENVATINIB_Broad	Selleck	S1164	Kinase inhibitor	VEGFR	RTK Inhibitor	COc1cc2nccc(Oc3ccc(NC(=O)NC4CC4)c(Cl)c3)c2cc1C(N)=O
AXITINIB_Custom Clinical	LC Labs	A-1107	Kinase inhibitor	VEGFR	RTK Inhibitor	CNC(=O)c1ccccc1Sc2ccc3c([nH]nc3C=Cc4ccccn4)c2
ABT869_Custom Clinical	Selleck	S1003	Kinase inhibitor	VEGFR	RTK Inhibitor	Cc1ccc(F)c(NC(=O)Nc2ccc(cc2)c3cccc4[nH]nc(N)c34)c1
CEDIRANIB_Custom Clinical	Selleck	S1017	Kinase inhibitor	VEGFR	RTK Inhibitor	COc1cc2c(Oc3ccc4[nH]c(C)cc4c3F)ncnc2cc1OCCCN5CCCC5
BIBF1120_Custom Clinical	Selleck	S1010	Kinase inhibitor	VEGFR	RTK Inhibitor	COC(=O)c1ccc2C(=C(Nc3ccc(cc3)N(C)C(=O)CN4CCN(C)CC4)c5ccccc5)C(=O)Nc2c1
VANDETANIB_NCI_Onc_AOD	NCI	760766	Kinase inhibitor	VEGFR	RTK Inhibitor	COc1cc2c(Nc3ccc(Br)cc3F)ncnc2cc1OCC4CCN(C)CC4
PAZOPANIB_Custom Clinical	LC Labs	P-6706	Kinase inhibitor	VEGFR	RTK Inhibitor	Cn1nc2cc(ccc2c1C)N(C)c3ccnc(Nc4ccc(C)c(c4)[S](N)(=O)=O)n3
PAZOPANIBHYDROCHLORIDE_NCI_Onc_AOD	NCI	737754	Kinase inhibitor	VEGFR	RTK Inhibitor	Cl.Cn1nc2cc(ccc2c1C)N(C)c3ccnc(Nc4ccc(C)c(c4)[S](N)(=O)=O)n3
VATALANIB_Custom Clinical	LC Labs	V-8303	Kinase inhibitor	VEGFR	RTK Inhibitor	Clc1ccc(Nc2nnc(Cc3ccncc3)c4ccccc24)cc1
BRIVANIB_Custom Clinical	Selleck	S1084	Kinase inhibitor	VEGFR	RTK inhibitor	C[C@@H](O)COc1cn2ncnc(Oc3ccc4[nH]c(C)cc4c3F)c2c1C
CABOZANTINIB_NCI_Onc_AOD	NCI	761068	Kinase inhibitor	VEGFR	RTK inhibitor	COc1cc2nccc(Oc3ccc(NC(=O)C4(CC4)C(=O)Nc5ccc(F)cc5)cc3)c2cc1OC
VANDETANIB_Custom Clinical	LC Labs	V-9402	Kinase inhibitor	VEGFR	RTK Inhibitor	COc1cc2c(Nc3ccc(Br)cc3F)ncnc2cc1OCC4CCN(C)CC4
AXITINIB_NCI_Onc_AOD	NCI	757441	Kinase inhibitor	VEGFR	RTK Inhibitor	CNC(=O)c1ccccc1Sc2ccc3c([nH]nc3C=Cc4ccccn4)c2
MOTESANIB_Custom Clinical	Chemietek	CT-MT001	Kinase inhibitor	VEGFR	RTK Inhibitor	CC1(C)CNc2cc(NC(=O)c3cccnc3NCc4ccncc4)ccc12
MK1775_Broad	AxonMedchem	1494	Kinase inhibitor	Wee1	Check point or mitotic inhibitor	CN1CCN(CC1)c2ccc(Nc3ncc4C(=O)N(CC=C)N(c5cccc(n5)C(C)(C)O)c4n3)cc2
KO143_Broad	Tocris	3241	MDR inhibitor	ABCG2	Drug resistance	COc1ccc2c([nH]c3[C@H](CC(C)C)N4[C@@H](Cc23)C(=O)N[C@@H](CCC(=O)OC(C)(C)C)C4=O)c1
CI976_Broad	Sigma	C3743	Metabolism	ACAT1	Metabolic modifier	CCCCCCCCCCC(C)(C)C(=O)Nc1c(OC)cc(OC)cc1OC
CERANIB2_Broad	Cayman	11092	Metabolism	ACE-family	Ceramide metabolism
TOSEDOSTAT_Broad	Tocris	3595	Metabolism	ANPEP	Metabolic modifier	CC(C)C[C@H]([C@H](O)C(=O)NO)C(=O)N[C@H](C(=O)OC1CCCC1)c2ccccc2
QS11_Broad	Tocris	3324	Metabolism	ARFGAP1	Metabolic modifier	OC[C@H](Cc1ccccc1)Nc2nc(Oc3ccc4CCCc4c3)nc5n(Cc6ccc(cc6)c7ccccc7)cnc25
OLIGOMYCINA_Broad	Sigma	75351	Metabolism	ATP synthase	ATPase	CC[C@H]\1CC[C@H]2O[C@@]3(CC[C@@H](C)[C@@H](C[C@H](C)O)O3)[C@H](C)[C@@H](OC(=O)\C=C\[C@@H](C)[C@H](O)[C@@H](C)C(=O)[C@@H](C)[C@H](O)[C@@H](C)C(=O)[C@@](C)(O)[C@H](O)[C@@H](C)C/C=C/C=C1)[C@H]2C
CICLOPIROX_Broad	Sigma	C0415	Metabolism	ATP synthase	ATPase	CC1=CC(=O)N(O)C(=C1)C2CCCCC2
NVP231_Broad	Tocris	3960	Metabolism	CERK	Ceramide metabolism	O=C(Nc1sc2cc(NC(=O)C34CC5CC(CC(C5)C3)C4)ccc2n1)c6ccccc6
FUMONISINB1_Broad	Cayman	62580	Metabolism	CERS1	Ceramide metabolism	CCCC[C@@H](C)[C@@H](OC(=O)C[C@H](CC(O)=O)C(O)=O)[C@H](C[C@@H](C)C[C@H](O)CCCC[C@@H](O)C[C@H](O)[C@H](C)N)OC(=O)C[C@H](CC(O)=O)C(O)=O
ETOMOXIRSODIUMSALT_Broad	Cayman	11969	Metabolism	CPT1	Metabolic modifier
ETOMOXIR_Broad	Sigma	E1905	Metabolism	CPT1A	Metabolic modifier	O.[Na+].[O-]C(=O)[C@@]1(CCCCCCOc2ccc(Cl)cc2)CO1
SID26681509_Broad	Tocris	3625	Metabolism	CTSL	Metabolic modifier	CCc1ccccc1NC(=O)CSC(=O)NNC(=O)[C@H](Cc2c[nH]c3ccccc23)NC(=O)OC(C)(C)C
ITRACONAZOLE_Broad	Sigma	I6657	Metabolism	CYP3A4	Metabolic modifier	CCC(C)N1N=CN(C1=O)c2ccc(cc2)N3CCN(CC3)c4ccc(OC[C@H]5CO[C@@](Cn6cncn6)(O5)c7ccc(Cl)cc7Cl)cc4
PF750_Broad	Tocris	3307	Metabolism	FAAH	Metabolic modifier	O=C(Nc1ccccc1)N2CCC(CC2)Cc3cnc4ccccc4c3
LY2183240_Broad	Tocris	2452	Metabolism	FAAH	Metabolic modifier	CN(C)C(=O)n1nnnc1Cc2ccc(cc2)c3ccccc3
CERULENIN_Broad	Cayman	10005647	Metabolism	FASN	Metabolic modifier	C\C=C\C\C=C\CCC(=O)[C@H]1O[C@H]1C(N)=O
968_Broad	Tocris	5460	Metabolism	GLS	Metabolic modifier	CN(C)c1ccc(cc1Br)C2Nc3ccc4ccccc4c3C5=C2C(=O)CC(C)(C)C5
METFORMIN_Custom Clinical	SIGMA	D150959	Metabolism	Glucose levels	Glucose metabolism	CN(C)C(=N)NC(N)=N
2DG_Custom Clinical	SIGMA	D8375	Metabolism	Glucose levels	Glucose metabolism	OC[C@H]1OC([O-])C[C@@H](O)[C@H]1O
FLUVASTATINSODIUM_Broad	Tocris	3309	Metabolism	HMG-CoA reductase	Metabolic modifier	CC(C)n1c(\C=C\[C@H](O)C[C@H](O)CC(=O)O[Na])c(c2ccc(F)cc2)c3ccccc13.CC(C)n4c(\C=C\[C@@H](O)C[C@@H](O)CC(=O)O[Na])c(c5ccc(F)cc5)c6ccccc46
LOVASTATIN_Broad	Cayman	10010338	Metabolism	HMG-CoA reductase	Metabolic modifier	CC[C@H](C)C(=O)O[C@H]1C[C@@H](C)C=C2C=C[C@H](C)[C@H](CC[C@@H]3C[C@@H](O)CC(=O)O3)[C@@H]12
SIMVASTATIN_Broad	Tocris	1965	Metabolism	HMG-CoA reductase	Metabolic modifier	CCC(C)(C)C(=O)O[C@H]1C[C@@H](C)C=C2C=C[C@H](C)[C@H](CC[C@@H]3C[C@@H](O)CC(=O)O3)[C@@H]12
STF31_Broad	Tocris	4484	Metabolism	NAMPT	Metabolic modifier	CC(C)(C)c1ccc(cc1)[S](=O)(=O)NCc2ccc(cc2)C(=O)Nc3cccnc3
GMX1778_Broad	Cayman	11021	Metabolism	NAMPT	Metabolic modifier	Clc1ccc(OCCCCCCN=C(NC#N)Nc2ccncc2)cc1
DAPORINAD_Broad	Selleck	S2799	Metabolism	NAMPT	Metabolic modifier	O=C(NCCCCC1CCN(CC1)C(=O)c2ccccc2)/C=C/c3cccnc3
JW480_Broad	Tocris	4327	Metabolism	NCEH1	Metabolic modifier	CC(C)c1ccccc1OC(=O)NCCc2ccc3ccccc3c2
SILDENAFIL_Broad	Cayman	10008671	Metabolism	PDE5	Metabolic modifier	CCCc1nn(C)c2C(=O)NC(=Nc12)c3cc(ccc3OCC)[S](=O)(=O)N4CCN(C)CC4
AZD7545_Broad	Selleck	S7517	Metabolism	PDK1	Metabolic modifier	CN(C)C(=O)c1ccc(cc1)[S](=O)(=O)c2ccc(NC(=O)[C@@](C)(O)C(F)(F)F)c(Cl)c2
ML203_Broad	Cayman	13941	Metabolism	PKM	Metabolic modifier	Nc1cccc(c1)S(=O)(=O)N2CCCN(CC2)S(=O)(=O)c3ccc4OCCOc4c3
CAY10594_Broad	Cayman	13207	Metabolism	PLD2	Metabolic modifier	O=C(NCCN1CCC2(CC1)N(CNC2=O)c3ccccc3)c4ccc5ccccc5c4
VU0155056_Broad	Avanti Polar Lipids, Inc.	857370P	Metabolism	PLD2	Metabolic modifier	O=C1Nc2ccccc2N1C3CCN(CCNC(=O)c4ccc5ccccc5c4)CC3
ML031_Broad	Cayman	15171	Metabolism	S1PR2	Metabolic modifier	Cc1cc(C(=O)CN2C(=O)CCC2=O)c(C)n1Cc3ccccc3
ML006_Broad	Enamine Ltd.	Z1037336336	Metabolism	S1PR3	Metabolic modifier	C1CN(CCO1)c2nnc(c3ccccc3)c(n2)c4ccccc4
PHLORETIN_Broad	Sigma	P7912	Metabolism	SLC5A1	Metabolic modifier	Oc1ccc(CCC(=O)c2c(O)cc(O)cc2O)cc1
MYRIOCIN_Broad	Cayman	63150	Metabolism	SPTLC1	Metabolic modifier	CCCCCCC(=O)CCCCCC/C=C/C[C@@H](O)[C@H](O)[C@@](N)(CO)C(O)=O
JW74_Broad	Sigma	SML0227	Metabolism	TNKS	Metabolic modifier	COc1ccc(cc1)n2c(SCc3onc(n3)c4ccc(C)cc4)nnc2c5ccncc5
JW55_Broad	Tocris	4514	Metabolism	TNKS	Metabolic modifier	COc1ccc(cc1)C2(CCOCC2)CNC(=O)c3ccc(NC(=O)c4occc4)cc3
PDMP_Broad	Cayman	62595	Metabolism	UGCG	Ceramide metabolism	Cl.CCCCCCCCCC(=O)NC(CN1CCOCC1)C(O)c2ccccc2
ELOCALCITOL_Broad	AxonMedchem	1676	Metabolism	VDR	Metabolic modifier	CCC(O)(CC)/C=C/C[C@H](C)C1=CC[C@H]2\C(CCC[C@]12C)=C\C=C3\C[C@@H](O)C[C@H](F)C3=C
BREFELDINA_Broad	Cayman	11861	Cytotoxic agent	Protein synthesis	Protein translocation	C[C@H]1CCC/C=C/[C@@H]2C[C@H](O)C[C@H]2[C@@H](O)\C=C\C(=O)O1
CHM1_Broad	Tocris	3868	Microtubule poisons	Tubulin/micotubules	Check point or mitotic inhibitor	Fc1ccccc1C2=CC(=O)c3cc4OCOc4cc3N2
DOCETAXEL_Broad	Selleck	S1148	Microtubule poisons	Tubulin/micotubules	Check point or mitotic inhibitor	CC(=O)O[C@@]12CO[C@@H]1C[C@H](O)[C@]3(C)[C@@H]2[C@H](OC(=O)c4ccccc4)[C@@]5(O)C[C@H](OC(=O)[C@H](O)[C@@H](NC(=O)OC(C)(C)C)c6ccccc6)C(=C([C@@H](O)C3=O)C5(C)C)C
VINCRISTINE_Broad	Selleck	S1241	Microtubule poisons	Tubulin/micotubules	Check point or mitotic inhibitor	CC[C@]1(O)CC2CN(CCc3c([nH]c4ccccc34)[C@@](C2)(C(=O)OC)c5cc6c(cc5OC)N(C=O)C7[C@](O)([C@H](OC(=O)C)[C@]8(CC)C=CCN9CCC67C89)C(=O)OC)C1.OS(=O)(=O)O
DARINAPARSIN_Broad	BocSci	69819-86-9	Microtubule poisons	Tubulin/micotubules	Check point or mitotic inhibitor	C[As](C)SC[C@H](NC(=O)CC[C@H](N)C(O)=O)C(=O)NCC(O)=O
PARBENDAZOLE_Broad	Sigma	PH009945	Microtubule poisons	Tubulin/micotubules	Check point or mitotic inhibitor	CCCCc1ccc2[nH]c(NC(=O)OC)nc2c1
CABAZITAXEL_NCI_Onc_AOD	NCI	761432	Microtubule poisons	Tubulin/micotubules	Check point or mitotic inhibitor	CO[C@H]1C[C@H]2OC[C@@]2(OC(C)=O)[C@H]3[C@H](OC(=O)c4ccccc4)[C@]5(O)C[C@H](OC(=O)[C@H](O)[C@@H](NC(=O)OC(C)(C)C)c6ccccc6)C(=C([C@@H](OC)C(=O)[C@]13C)C5(C)C)C
VINORELBINETARTRATE_NCI_Onc_AOD	NCI	608210	Microtubule poisons	Tubulin/micotubules	Check point or mitotic inhibitor	CCC1=C[C@H]2CN(C1)Cc3c([nH]c4ccccc34)[C@@](C2)(C(=O)OC)c5cc6c(cc5OC)N(C)[C@H]7[C@](O)([C@H](OC(C)=O)[C@]8(CC)C=CCN9CC[C@]67[C@H]89)C(=O)OC.OC(C(O)C(O)=O)C(O)=O
VINCRISTINESULFATE_NCI_Onc_AOD	NCI	67574	Microtubule poisons	Tubulin/micotubules	Check point or mitotic inhibitor	CC[C@]1(O)CC2CN(CCc3c([nH]c4ccccc34)[C@@](C2)(C(=O)OC)c5cc6c(cc5OC)N(C=O)[C@H]7[C@](O)([C@H](OC(C)=O)[C@]8(CC)C=CCN9CC[C@]67[C@H]89)C(=O)OC)C1.O[S](O)(=O)=O
DOCETAXEL_NCI_Onc_AOD	NCI	628503	Microtubule poisons	Tubulin/micotubules	Check point or mitotic inhibitor	CC(=O)O[C@@]12CO[C@@H]1C[C@H](O)[C@]3(C)[C@@H]2[C@H](OC(=O)c4ccccc4)[C@@]5(O)C[C@H](OC(=O)[C@H](O)[C@@H](NC(=O)OC(C)(C)C)c6ccccc6)C(=C([C@@H](O)C3=O)C5(C)C)C
VINBLASTINESULFATE_NCI_Onc_AOD	NCI	49842	Microtubule poisons	Tubulin/micotubules	Check point or mitotic inhibitor	CC[C@]1(O)CC2CN(CCc3c([nH]c4ccccc34)[C@@](C2)(C(=O)OC)c5cc6c(cc5OC)N(C)[C@H]7[C@](O)([C@H](OC(C)=O)[C@]8(CC)C=CCN9CC[C@]67[C@H]89)C(=O)OC)C1.O[S](O)(=O)=O
PACLITAXEL_NCI_Onc_AOD	NCI	125973	Microtubule poisons	Tubulin/micotubules	Check point or mitotic inhibitor	CC(=O)O[C@H]1C(=O)[C@]2(C)[C@@H](O)C[C@H]3OC[C@@]3(OC(C)=O)C2[C@H](OC(=O)c4ccccc4)[C@]5(O)C[C@H](OC(=O)[C@H](O)[C@@H](NC(=O)c6ccccc6)c7ccccc7)C(=C1C5(C)C)C
DBEQ_Broad	Tocris	4417	Migration inhibitors	p97	Invasion~motility	C(Nc1nc(NCc2ccccc2)c3ccccc3n1)c4ccccc4
CURCUMIN_Broad	Cayman	81025	Natural product	NFKb	Anti-Inflammatory	COc1cc(\C=C\C(=O)CC(=O)\C=C\c2ccc(O)c(OC)c2)ccc1O
ISOLIQUIRITIGENIN_Broad	Cayman	10739	Natural product		Others	Oc1ccc(cc1)/C=C/C(=O)c2ccc(O)cc2O
EPIGALLOCATECHIN3MONOGALLATEEPIGALLOCATECHINGALLATE_Broad			Natural product
ISOEVODIAMINE_Broad	Sigma	E3531	Natural product			CN1C2N(CCc3c2[nH]c4ccccc34)C(=O)c5ccccc15
CYTOCHALASINB_Broad	Sigma	C6762	Others	Actin	Cytoskeletal Signaling	C[C@@H]1CCC[C@@H](O)/C=C/C(=O)O[C@]23[C@@H](\C=C\C1)[C@H](O)C(=C)[C@@H](C)[C@H]2[C@H](Cc4ccccc4)NC3=O
BEC_Broad	Cayman	10170	Others	Arginase	Muscle relaxation	NC(CSCCB(O)O)C(O)=O
STF62247_Custom Clinical	Selleck	S1041	Others	Autophagy	Autophagy activator	Cc1cccc(Nc2scc(n2)c3ccncc3)c1
ZOLEDRONICACID_NCI_Onc_AOD	NCI	721517	Others	Bone resorption		OC(Cn1ccnc1)([P](O)(O)=O)[P](O)(O)=O
GDC0449_Custom Clinical	Chemietek	CT-G0449	Others	Hedgehog	Patterning	C[S](=O)(=O)c1ccc(c(Cl)c1)C(=O)Nc2ccc(Cl)c(c2)c3ccccn3
BLEBBISTATIN_Broad	Tocris	1760	Others	Myosin II	Check point or mitotic inhibitor	Cc1ccc2N=C3N(CCC3(O)C(=O)c2c1)c4ccccc4
ML029_Broad	Cayman	14122	Others	NFKb	Anti-Inflammatory	Br.Cc1cc2nc(NCCCO)n(CC(=O)c3cc(c(O)c(c3)C(C)(C)C)C(C)(C)C)c2cc1C
FSC231_Broad	EMD Millipore	529531	Others	PICK1	Adaptor protein	CCOC(=O)NC(=O)\C(=C/c1ccc(Cl)c(Cl)c1)C#N
PX12_Broad	Sigma	M5324	Others	TXN	ROS Scavenger	CCC(C)SSc1[nH]ccn1
C6CERAMIDE_Broad	Sigma	H6524	Others			CCCCCCCCCCCCC/C=C/[C@@H](O)[C@H](CO)NC(=O)CCCCC
16BETABROMOANDROSTERONE_Broad	Sigma	B9392	Others			C[C@]12CC[C@@H](O)C[C@@H]1CC[C@@H]3[C@@H]2CC[C@@]4(C)[C@H]3C[C@H](Br)C4=O
NUTLIN3_Broad	Selleck	S1061	p53 signaling	MDM2	Targeted modulator of apoptosis	COc1ccc(c(OC(C)C)c1)C2=NC(C(N2C(=O)N3CCNC(=O)C3)c4ccc(Cl)cc4)c5ccc(Cl)cc5
SERDEMETAN_Broad	Cayman	16259	p53 signaling	MDM2	Targeted modulator of apoptosis	C(Cc1c[nH]c2ccccc12)Nc3ccc(Nc4ccncc4)cc3
SJ172550_Broad	Tocris	3929	p53 signaling	MDMX inhibitor	Targeted modulator of apoptosis	CCOc1cc(cc(Cl)c1OCC(=O)OC)\C=C2/C(=NN(C2=O)c3ccccc3)C
PRIMA1_Broad	Tocris	1862	p53 signaling	p53	Targeted modulator of apoptosis	OCC1(CO)N2CCC(CC2)C1=O
SCH529074_Broad	Tocris	4240	p53 signaling	p53	Targeted modulator of apoptosis	CN(C)CCCNc1nc(CN2CCN(CC2)C(c3ccc(Cl)cc3)c4ccc(Cl)cc4)nc5ccccc15
PRIMA1MET_Broad	Cayman	9000487	p53 signaling	p53	Targeted modulator of apoptosis
RITA_Broad	Tocris	2443	p53 signaling	p53	Targeted modulator of apoptosis	OCc1sc(cc1)c2oc(cc2)c3sc(CO)cc3
PIFITHRINMU_Broad	Sigma	P0122	p53 signaling	p53	Targeted modulator of apoptosis	N[S](=O)(=O)C#Cc1ccccc1
PIFITHRIN_Broad			p53 signaling	p53	Targeted modulator of apoptosis
PIFITHRINALPHA_Broad			p53 signaling	p53	Targeted modulator of apoptosis
CYCLOSPORINA_Broad	Tocris	1101	Phosphatase inhibitor	Calcineurin	S/T phosphatase	CCC1NC(=O)C(C(O)C(C)C\C=C\C)N(C)C(=O)C(C(C)C)N(C)C(=O)C(CC(C)C)N(C)C(=O)C(CC(C)C)N(C)C(=O)C(C)NC(=O)C(C)NC(=O)C(CC(C)C)N(C)C(=O)C(NC(=O)C(CC(C)C)N(C)C(=O)CN(C)C1=O)C(C)C
FK506_Custom Clinical	Selleck	S5003	Phosphatase inhibitor	Calcineurin	S/T phosphatase	CO[C@@H]1C[C@@H](CC[C@H]1O)/C=C(C)/[C@H]2OC(=O)[C@@H]3CCCCN3C(=O)C(=O)[C@]4(O)O[C@H]([C@H](C[C@@H](C)CC(=C/[C@@H](CC=C)C(=O)C[C@H](O)[C@H]2C)/C)OC)[C@H](C[C@H]4C)OC
TACROLIMUS_Broad	Selleck	S5003	Phosphatase inhibitor	PPP3CA		CO[C@@H]1C[C@@H](CC[C@H]1O)/C=C(C)/[C@H]2OC(=O)[C@@H]3CCCCN3C(=O)C(=O)[C@]4(O)O[C@H]([C@H](C[C@@H](C)CC(=C/[C@@H](CC=C)C(=O)C[C@H](O)[C@H]2C)/C)OC)[C@H](C[C@H]4C)OC
PRL3INHIBITORI_Broad	Sigma	P0108	Phosphatase inhibitor	PTP4A3	Invasion~motility	Brc1ccc(OCc2ccccc2Br)c(c1)\C=C/3SC(=S)NC3=O
PRL3INHIBITOR_Broad	Cayman	18719	Phosphatase inhibitor	PTP4A3	Invasion~motility
R59022_Custom Clinical	Calbiochem	266785-5MG	Proteotoxic agent	DAG	Membrane localization inhibitor	CC1=C(CCN2CCC(CC2)=C(c3ccccc3)c4ccc(F)cc4)C(=O)N5C=CSC5=N1
SITAGLIPTIN_Broad	Selleck	S4002	Proteotoxic agent	DPP-4	Peptidase	N[C@@H](CC(=O)N1CCn2c(C1)nnc2C(F)(F)F)Cc3cc(F)c(F)cc3F
VER155008_Broad	Tocris	3803	Proteotoxic agent	HSP70	Protein folding and repair	Nc1ncnc2n([C@@H]3O[C@H](COCc4ccc(cc4)C#N)[C@@H](O)[C@H]3O)c(NCc5ccc(Cl)c(Cl)c5)nc12
ELESCLOMOL_Custom Clinical	Selleck	S1052	Proteotoxic agent	HSP70	Protein folding and repair	CN(NC(=O)CC(=O)NN(C)C(=S)c1ccccc1)C(=S)c2ccccc2
AT13387_Broad	Selleck	S1163	Proteotoxic agent	HSP90	Protein folding and repair	CC(C)c1cc(c(O)cc1O)C(=O)N2Cc3ccc(CN4CCN(C)CC4)cc3C2
17AAG_Broad	Tocris	1515	Proteotoxic agent	HSP90	Protein folding and repair	CO[C@H]1C[C@H](C)CC2=C(NCC=C)C(=O)C=C(NC(=O)C(=C/C=C\[C@H](OC)[C@@H](OC(N)=O)\C(=C\[C@H](C)[C@H]1O)C)/C)C2=O
17AAG_Custom Clinical	LC Labs	A-6880	Proteotoxic agent	HSP90	Protein folding and repair	CO[C@H]1C[C@H](C)CC2=C(NCC=C)C(=O)C=C(NC(=O)C(=C/C=C\[C@H](OC)[C@@H](OC(N)=O)\C(=C\[C@H](C)[C@H]1O)C)/C)C2=O
17DMAG_Custom Clinical	LC Labs	D-3440	Proteotoxic agent	HSP90	Protein folding and repair	CC1CC(C(C(C=C(C(C(C=CC=C(C(=O)NC2=CC(=O)C(=C(C1)C2=O)NCCN(C)C)C)OC)OC(=O)N)C)C)O)OC
GELDENAMYCIN_Custom Clinical	LC Labs	G-4500	Proteotoxic agent	HSP90	Protein folding and repair	C[C@H]1C[C@@H]([C@@H]([C@H](/C=C(/[C@@H]([C@H](/C=C\C=C(\C(=O)NC2=CC(=O)C(=C(C1)C2=O)C)/C)C)OC(=O)N)\C)C)O)C
NVPAUY922_Custom Clinical	Selleck	S1069	Proteotoxic agent	HSP90	Protein folding and repair	CCNC(=O)C1=C(C(=C2C=C(C(C)C)C(=CC2=O)O)ON1)c3ccc(CN4CCOCC4)cc3
PD166793_Custom Clinical	Axon	1271	Proteotoxic agent	MMP	Invasion~motility	CC(C)[C@H](N[S](=O)(=O)c1ccc(cc1)c2ccc(Br)cc2)C(O)=O
MLN4924_Broad	MCE	HY-70062	Proteotoxic agent	NAE1	Check point or mitotic inhibitor	N[S](=O)(=O)OC[C@@H]1C[C@H](C[C@@H]1O)n2ccc3c(N[C@H]4CCc5ccccc45)ncnc23
PEVONEDISTAT_Broad	Cayman	15217	Proteotoxic agent	NAE1	Check point or mitotic inhibitor	N[S](=O)(=O)OC[C@@H]1C[C@H](C[C@@H]1O)n2ccc3c(N[C@H]4CCc5ccccc45)ncnc23
MLN2238_Broad	Selleck	S2180	Proteotoxic agent	Proteasome	Proteasome	CC(C)CC(NC(=O)CNC(=O)c1cc(Cl)ccc1Cl)B(O)O
MG132_Broad	Selleck	S2619	Proteotoxic agent	Proteasome	Proteasome	CC(C)C[C@H](NC(=O)[C@H](CC(C)C)NC(=O)[C@H](CC(C)C)NC(=O)OCc1ccccc1)C=O
BORTEZOMIB_Broad	Cayman	10008822	Proteotoxic agent	Proteasome	Proteasome	CC(C)C[C@H](NC(=O)[C@H](Cc1ccccc1)NC(=O)c2cnccn2)B(O)O
BORTEZOMIB_Custom Clinical	LC Labs	B-1408	Proteotoxic agent	Proteasome	Proteasome	CC(C)C[C@H](NC(=O)[C@H](Cc1ccccc1)NC(=O)c2cnccn2)B(O)O
BORTEZOMIB_NCI_Onc_AOD	NCI	S1013	Proteotoxic agent	Proteasome	Proteasome	CC(C)C[C@H](NC(=O)[C@H](Cc1ccccc1)NC(=O)c2cnccn2)B(O)O
CARFILZOMIB_NCI_Onc_AOD	NCI	758252	Proteotoxic agent	Proteasome	Proteasome	CC(C)C[C@H](NC(=O)[C@H](CCc1ccccc1)NC(=O)CN2CCOCC2)C(=O)N[C@@H](Cc3ccccc3)C(=O)N[C@@H](CC(C)C)C(=O)[C@@]4(C)CO4
RO4929097_Broad	Selleck	S1575	Proteotoxic agent	secretase	Proteases	CC(C)(C(=O)NCC(F)(F)C(F)(F)F)C(=O)NC1C(=O)Nc2ccccc2c3ccccc13
SEMAGACESTAT_Broad	Selleck	S1594	Proteotoxic agent	secretase	Proteases	CC(C)[C@H](O)C(=O)N[C@@H](C)C(=O)N[C@@H]1C(=O)N(C)CCc2ccccc12
MK0752_Broad	Selleck	S2660	Proteotoxic agent	secretase	Proteases	OC(=O)CCC1CCC(CC1)(c2cc(F)ccc2F)[S](=O)(=O)c3ccc(Cl)cc3
PYR41_Broad	Tocris	2978	Proteotoxic agent	Ub E1 Activating enzyme	Protein stability	CCOC(=O)c1ccc(cc1)N2NC(=O)C(=C/c3oc(cc3)[N+]([O-])=O)/C2=O
SMER3_Broad	Tocris	4375	Proteotoxic agent	Ub E3 Ligase inhibitor	Ubiqutin pathway	O=C1c2ccccc2c3nc4nonc4nc13
NSC632839HYDROCHLORIDE_Broad	Tocris	2647	Proteotoxic agent	USP	Protein degredation	[H+].[Cl-].Cc1ccc(cc1)\C=C2/CNC\C(=C/c3ccc(C)cc3)C2=O
SPAUTIN1_Broad	Tocris	5197	Proteotoxic agent	USP10	Ubiqutin pathway	Fc1ccc(CNc2ncnc3ccc(F)cc23)cc1
IU1_Broad	Tocris	4088	Proteotoxic agent	USP14	Protein stability	Cc1cc(c(C)n1c2ccc(F)cc2)C(=O)CN3CCCC3
HBX41108_Broad	Tocris	4285	Proteotoxic agent	USP7	Ubiqutin pathway	Clc1ccc2c(c1)C(=O)c3nc(C#N)c(nc23)C#N
A804598_Broad	Tocris	4473	Purinergic Receptor	P2RX7	Ion homeostasis	CC(N\C(=N\C#N)\Nc1cccc2ncccc12)c3ccccc3
MYRICETIN_Broad	Selleck	S2326	ROS	ROS	ROS Scavenger	Oc1cc(O)c2C(=O)C(=C(Oc2c1)c3cc(O)c(O)c(O)c3)O
AMINOLEVULINICACIDHYDROCHLORIDE_NCI_Onc_AOD	NCI	18509	ROS	ROS	ROS	Cl.NCC(=O)CCC(O)=O
DEXRAZOXANE_NCI_Onc_AOD	NCI	169780	ROS	ROS	ROS	C[C@@H](CN1CC(=O)NC(=O)C1)N2CC(=O)NC(=O)C2
THALIDOMIDE_Broad	Selleck	S1193	ROS	ROS	Anti-Inflammatory	O=C1CCC(N2C(=O)c3ccccc3C2=O)C(=O)N1
LENALIDOMIDE_Custom Clinical	Selleck	S1029	ROS	ROS	Anti-Inflammatory	Nc1cccc2C(=O)N(Cc12)C3CCC(=O)NC3=O
THALIDOMIDE_NCI_Onc_AOD	NCI	66847	ROS	ROS	Anti-Inflammatory	O=C1CCC(N2C(=O)c3ccccc3C2=O)C(=O)N1
LENALIDOMIDE_NCI_Onc_AOD	NCI	747972	ROS	ROS	Anti-Inflammatory	Nc1cccc2C(=O)N(Cc12)C3CCC(=O)NC3=O
BRD1812_Broad	Selleck	S2662	Signaling protein inhibitor	Wnt	Wnt	Oc1ccc(C[C@@H]2N3[C@H](CN(Cc4cccc5ccccc45)C2=O)N(CCC3=O)C(=O)NCc6ccccc6)cc1
DEXAMETHASONE_Broad	Cayman	11015	Steroid	interleukin receptor	Anti-Inflammatory	C[C@@H]1C[C@H]2[C@@H]3CCC4=CC(=O)C=C[C@]4(C)[C@@]3(F)[C@@H](O)C[C@]2(C)[C@@]1(O)C(=O)CO
ENZALUTAMIDE_NCI_Onc_AOD	NCI	755605	Transcription factor	AR	Endocrine and Hormone therapy	CNC(=O)c1ccc(cc1F)N2C(=S)N(C(=O)C2(C)C)c3ccc(C#N)c(c3)C(F)(F)F
TRETINOIN_Broad	Sigma	R2625	Transcription factor	ATRA	ATRA Inhibitor	CC1=C(\C=C\C(C)=C\C=C\C(C)=C/C(O)=O)C(C)(C)CCC1
TRETINOIN_NCI_Onc_AOD	NCI	122758	Transcription factor	ATRA	ATRA Inhibitor	CC1=C(\C=C\C(C)=C\C=C\C(C)=C/C(O)=O)C(C)(C)CCC1
CCT036477_Broad	Sigma	SML0151	Transcription factor	b-Catenin	transcriptional down regulation	Cc1[nH]c2ccccc2c1C(Nc3ccccn3)c4ccc(Cl)cc4
ABIRATERONE_Broad	Selleck	S1123	Transcription factor	CYP17	Endocrine and Hormone therapy	C[C@]12CC[C@H](O)CC1=CC[C@@H]3[C@@H]2CC[C@@]4(C)[C@H]3CC=C4c5cccnc5
ABIRATERONE_NCI_Onc_AOD	NCI	749226	Transcription factor	CYP17	Endocrine and Hormone therapy	C[C@]12CC[C@H](O)CC1=CC[C@@H]3[C@@H]2CC[C@@]4(C)[C@H]3CC=C4c5cccnc5
TAMOXIFEN_Broad	MCE	HY- 13757A	Transcription factor	ER	Endocrine and Hormone therapy	CC/C(c1ccccc1)=C(c2ccccc2)/c3ccc(OCCN(C)C)cc3
FULVESTRANT_Broad	Selleck	S1191	Transcription factor	ER	Endocrine and Hormone therapy	C[C@]12CC[C@H]3[C@@H]([C@H](CCCCCCCCC[S](=O)CCCC(F)(F)C(F)(F)F)Cc4cc(O)ccc34)[C@@H]1CC[C@@H]2O
FULVESTRANT_NCI_Onc_AOD	NCI	719276	Transcription factor	ER	Endocrine and Hormone therapy	C[C@]12CC[C@H]3[C@@H]([C@H](CCCCCCCCC[S](=O)CCCC(F)(F)C(F)(F)F)Cc4cc(O)ccc34)[C@@H]1CC[C@@H]2O
RALOXIFENE_NCI_Onc_AOD	NCI	747974	Transcription factor	ER	Endocrine and Hormone therapy	Oc1ccc(cc1)c2sc3cc(O)ccc3c2C(=O)c4ccc(OCCN5CCCCC5)cc4
ESTRAMUSTINEPHOSPHATESODIUM_NCI_Onc_AOD	NCI	702294	Transcription factor	ER	Endocrine and Hormone therapy	[Na+].C[C@]12CC[C@H]3[C@@H](CCc4cc(OC(=O)N(CCCl)CCCl)ccc34)[C@@H]1CC[C@@H]2O[P](O)(O)=O
TAMOXIFENCITRATE_NCI_Onc_AOD	NCI	180973	Transcription factor	ER	Endocrine and Hormone therapy	CC/C(c1ccccc1)=C(c2ccccc2)/c3ccc(OCCN(C)C)cc3.OC(=O)CC(O)(CC(O)=O)C(O)=O
GANT61_Broad	Tocris	3191	Transcription factor	GLI1	Systems level patterning	CN(C)c1ccccc1CN2CCCN(Cc3ccccc3N(C)C)C2c4ccncc4
CID5951923_Broad	Tocris	4446	Transcription factor	KLF5	Transcriptional regulation	CN(C1CC[S](=O)(=O)C1)C(=O)COC(=O)\C=C\c2cccc(c2)[N+]([O-])=O
MI2_Broad	MCE	HY-15222	Transcription factor	MEN1	Transcriptional co-repression	CCCc1cc2c(ncnc2s1)N3CCN(CC3)C4=NCC(C)(C)S4
ISX9_Broad	Tocris	4439	Transcription factor	NEUROD1	Neuronal modulator	O=C(NC1CC1)c2cc(on2)c3sccc3
NEURONALDIFFERENTIATIONINDUCERIII_Broad	Cayman	16165	Transcription factor	NEUROD1	Transcriptional co-repression	O=C(NC1CC1)c2cc(on2)c3sccc3
GSK4112_Broad	Tocris	3663	Transcription factor	NR1D1	Transcriptional co-activator	CC(C)(C)OC(=O)CN(Cc1sc(cc1)[N+]([O-])=O)Cc2ccc(Cl)cc2
SR8278_Broad	Tocris	4463	Transcription factor	NR1D1	Circadian rhythm	CCOC(=O)C1Cc2ccccc2CN1C(=O)c3ccc(SC)s3
AZD2281_Custom Clinical	Selleck	S1060	Transcription factor	PPAR	PPAR inhibitor	Fc1ccc(CC2=NNC(=O)c3ccccc23)cc1C(=O)N4CCN(CC4)C(=O)C5CC5
BSI201_Custom Clinical	Selleck	S1087	Transcription factor	PPAR	PPAR inhibitor	NC(=O)c1ccc(I)c(c1)[N+]([O-])=O
AG014699_Custom Clinical	Selleck	S1098	Transcription factor	PPAR	PPAR inhibitor	CNCc1ccc(cc1)c2[nH]c3cc(F)cc4C(=O)NCCc2c34.O[P](O)(O)=O
MEGESTROLACETATE_NCI_Onc_AOD	NCI	71423	Transcription factor	PR	Endocrine and Hormone therapy	CC(=O)O[C@@]1(CCC2C3C=C(C)C4=CC(=O)CCC4(C)C3CCC12C)C(C)=O
AM580_Broad	Tocris	760	Transcription factor	RAR	RAR/RXR inhibitor	CC1(C)CCC(C)(C)c2cc(ccc12)C(=O)Nc3ccc(cc3)C(O)=O
CD1530_Broad	Tocris	2554	Transcription factor	RAR	RAR/RXR inhibitor	OC(=O)c1ccc(cc1)c2ccc3cc(c(O)cc3c2)[C]45CC6[CH2][CH](C[CH]([CH2]6)C4)C5
LE135_Broad	Tocris	2021	Transcription factor	RAR	RAR/RXR inhibitor	CC[C@]1(O)C[C@H]2C[NH+](CCc3c([nH]c4ccccc34)[C@@](C2)(C(=O)OC)c5cc6c(cc5OC)N(C)[C@H]7[C@](O)([C@H](OC(C)=O)[C@]8(CC)C=CC[NH+]9CC[C@]67[C@H]89)C(=O)OC)C1.[O-][S]([O-])(=O)=O
BMS195614_Broad	Tocris	3660	Transcription factor	RAR	RAR/RXR inhibitor	CC1(C)CC=C(c2cnc3ccccc3c2)c4cc(ccc14)C(=O)Nc5ccc(cc5)C(O)=O
BMS270394_Broad	AxonMedChem	1173	Transcription factor	RAR	RAR/RXR inhibitor	CC1(C)CCC(C)(C)c2cc(ccc12)[C@@H](O)C(=O)Nc3ccc(cc3F)C(O)=O
CD437_Broad	Sigma	C5865	Transcription factor	RAR	RAR/RXR inhibitor	OC(=O)c1ccc2cc(ccc2c1)c3ccc(O)c(c3)C45CC6CC(CC(C6)C4)C5
LE135_Custom Clinical	Axon	1242	Transcription factor	RAR	RAR/RXR inhibitor	CC[C@]1(O)C[C@H]2C[NH+](CCc3c([nH]c4ccccc34)[C@@](C2)(C(=O)OC)c5cc6c(cc5OC)N(C)[C@H]7[C@](O)([C@H](OC(C)=O)[C@]8(CC)C=CC[NH+]9CC[C@]67[C@H]89)C(=O)OC)C1.[O-][S]([O-])(=O)=O
BEXAROTENE_Broad	Cayman	11571	Transcription factor	RXR	RXR inhibitor	Cc1cc2c(cc1C(=C)c3ccc(cc3)C(O)=O)C(C)(C)CCC2(C)C
BEXAROTENE_Custom Clinical	LC Labs	B-2422	Transcription factor	RXR	RXR inhibitor	Cc1cc2c(cc1C(=C)c3ccc(cc3)C(O)=O)C(C)(C)CCC2(C)C
CUCURBITACINI_Broad	Cayman	14747	Transcription factor	STAT3	NFKb/STAT signaling	CC(=O)OC(C)(C)/C=C/C(=O)[C@@](C)([C@H]1[C@@H](CC2([C@@]1(CC(=O)[C@@]3(C2CC=C4C3C[C@@H](C(=O)C4(C)C)O)C)C)C)O)O
S3I201NSC74859_Broad	Selleck	S1155	Transcription factor	STAT3	Transcriptional co-activator	Cc1ccc(cc1)[S](=O)(=O)OCC(=O)Nc2ccc(C(O)=O)c(O)c2
NICLOSAMIDE_Broad	Sigma	N3510	Transcription factor	STAT3	Transcriptional co-activator	Oc1ccc(Cl)cc1C(=O)Nc2ccc(cc2Cl)[N+]([O-])=O
SR1001_Broad	Tocris	4868	Transcription factor	ROR_alpha		CC(=O)Nc1nc(C)c(s1)S(=O)(=O)Nc2ccc(cc2)C(O)(C(F)(F)F)C(F)(F)F
HOMOHARRINGTONINE_Broad	Tocris	1416	Cytotoxic agent	Protein synthesis		COC(=O)C[C@](O)(CCCC(C)(C)O)C(=O)O[C@H]1[C@H]2c3cc4OCOc4cc3CCN5CCC[C@]25C=C1OC
BRDK92856060_Broad	ChemBridge	7653590				COc1ccc(cc1[N+]([O-])=O)[S](=O)(=O)N(C(C)=O)c2ccc(OC(C)=O)c3ccccc23
