# Supplementary material for: Targeting neddylation and sumoylation in chemoresistant triple negative breast cancer
Source: NPJ Breast Cancer. 2024 May 27;10:37. doi: 10.1038/s41523-024-00644-4 (PMC11130334; doi:10.1038/s41523-024-00644-4)
Supplement: Supplementary file 4 — Supplemental Table 2) Paired analysis of drug response [file 41523_2024_644_MOESM4_ESM.xlsx]

## Sheet: Meta
Supplementary Table 2: Paired analysis of drug response (e.g., AUC~TimePoint+PiD)
Name	Description
Cmpd1	Compound name
dAUC_mean	Mean ∆AUC (Mid-PRE, or Post-Pre)
AveAUC	Avergae AUC value across all samples
t	moderated t-statistic
P.Value	p-value of ANOVA
adj.P.Val	FDR corrected p-value
B	log-odds ratio

## Sheet: Table S2
Cmpd1	dAUC_mean	AveAUC	t	P.Value	adj.P.Val	B
PEVONEDISTAT_Broad	0.179714	0.24325	2.54831	0.0195767	0.0337932	-4.49096
MLN4924_Broad	0.149286	0.252833	2.42652	0.0253051	0.0421752	-4.73064
CYTARABINE_Broad	0.1035	0.127375	1.05386	0.305093	0.381367	-6.85432
LBH589_Custom Clinical	0.0982857	0.737875	9.89055	5.95952e-09	6.64716e-08	10.6108
BIRINAPANT_Broad	0.0972143	0.346542	1.9878	0.0613593	0.0898697	-5.53783
CLOFARABINE_Broad	0.0965714	0.231792	2.9181	0.00878589	0.0163327	-3.7307
PF3758309_Broad	0.0955	0.495625	6.01762	8.45394e-06	4.22697e-05	3.19971
AZD7762_Custom Clinical	0.0930714	0.381042	3.78456	0.0012433	0.00318426	-1.82307
CLOFARABINE_NCI_Onc_AOD	0.0897857	0.235458	3.358	0.00328459	0.00721614	-2.7781
AT406SM406ARRY334543_Broad	0.085	0.193125	1.21736	0.238293	0.303092	-6.67203
EVEROLIMUS_NCI_Onc_AOD	0.0835	0.310542	1.8946	0.0733848	0.105354	-5.69616
ELESCLOMOL_Custom Clinical	0.0811429	0.763042	7.9486	1.77553e-07	1.48913e-06	7.14204
NVPLAQ824_Custom Clinical	0.0806429	0.69175	8.43258	7.2895e-08	7.04652e-07	8.05218
DACTINOMYCIN_NCI_Onc_AOD	0.0796429	0.465083	6.49615	3.09857e-06	1.95345e-05	4.22189
DEGUELIN_Custom Clinical	0.0763571	0.266333	-0.204178	0.840374	0.876649	-7.39845
CYTARABINEHYDROCHLORIDE_NCI_Onc_AOD	0.0728571	0.232833	3.24959	0.00419532	0.00840274	-3.01663
AT406_Broad	0.0726429	0.231792	1.62773	0.119963	0.1641	-6.11966
MELPHALANHYDROCHLORIDE_NCI_Onc_AOD	0.0651429	0.13225	1.74649	0.0967856	0.134942	-5.93692
CAY10603_Broad	0.0591429	0.262625	2.50429	0.02149	0.0363381	-4.57828
MGCD0103_Custom Clinical	0.0589286	0.386583	4.99322	7.94763e-05	0.000311461	0.928202
JNJ26481585_Custom Clinical	0.0588571	0.723875	5.85084	1.20769e-05	5.64887e-05	2.83705
AZACITIDINE_NCI_Onc_AOD	0.0568571	0.375125	3.63615	0.00174522	0.0042891	-2.15779
ABT869_Custom Clinical	0.0559286	0.275708	3.83792	0.00110038	0.00301048	-1.70223
PXD101_Custom Clinical	0.0537857	0.228875	3.25637	0.00413177	0.00840274	-3.00178
MS275_Custom Clinical	0.0534286	0.268083	4.44062	0.000277296	0.000960235	-0.328708
BREFELDINA_Broad	0.0532143	0.694167	10.5379	2.12277e-09	2.79819e-08	11.6638
TOPOTECANHYDROCHLORIDE_NCI_Onc_AOD	0.0526429	0.260833	1.24533	0.22807	0.292657	-6.63858
TRICHOSTATINA_Custom Clinical	0.0522143	0.419958	4.20855	0.000471051	0.00155233	-0.858619
BMS536924_Custom Clinical	0.0492143	0.300333	2.13436	0.0475744	0.0726136	-5.29127
17DMAG_Custom Clinical	0.0464286	0.487208	3.94733	0.000856566	0.00248404	-1.45388
17AAG_Custom Clinical	0.0463571	0.311042	1.30338	0.207935	0.276611	-6.5671
GEMCITABINE_Broad	0.0454286	0.249125	3.26799	0.00402501	0.00833753	-2.9763
LESTAURTINIB_Custom Clinical	0.0442143	0.433833	4.07241	0.000643248	0.00202763	-1.16917
PKC412_Custom Clinical	0.0435	0.343292	3.85723	0.00105283	0.00293577	-1.65848
KHS101_Broad	0.0421429	0.167625	-0.388483	0.701954	0.759577	-7.34147
NVPTAE684_Custom Clinical	0.0410714	0.427625	6.08332	7.35293e-06	3.94879e-05	3.34168
BI2536_Broad	0.0405	0.0982917	-0.774603	0.448056	0.532526	-7.11054
VORINOSTAT_NCI_Onc_AOD	0.0402857	0.284792	3.931	0.000889208	0.00252814	-1.491
AG490_Custom Clinical	0.0395	0.123708	1.43168	0.168395	0.226086	-6.39961
17AAG_Broad	0.0386429	0.344792	1.27721	0.216833	0.284351	-6.59966
NSC95397_Broad	0.0328571	0.299	5.56474	2.24412e-05	9.86054e-05	2.20791
AZACITIDINE_Broad	0.0323571	0.394458	3.42285	0.0028358	0.00638166	-2.63447
HYPOTHEMYCIN_Custom Clinical	0.0312857	0.0951667	0.975071	0.341711	0.412901	-6.93383
BMS754807_Broad	0.0297857	0.239917	6.05254	7.84915e-06	4.06474e-05	3.27522
CANERTINIB_Custom Clinical	0.0295714	0.388792	1.2561	0.224227	0.290293	-6.62553
GEMCITABINEHYDROCHLORIDE_NCI_Onc_AOD	0.0275	0.298708	3.7816	0.00125175	0.00318426	-1.82977
IBRUTINIB_Broad	0.0259286	0.188542	-0.0260875	0.979458	0.98626	-7.41993
AZD7762_Broad	0.0247143	0.400458	7.51884	4.0171e-07	2.77371e-06	6.30751
VORINOSTAT_Broad	0.0245714	0.205958	0.716947	0.482081	0.568307	-7.15435
ISOX_Broad	0.0242143	0.291583	4.05415	0.000670707	0.00205224	-1.21077
VINBLASTINESULFATE_NCI_Onc_AOD	0.0240714	0.375375	3.315	0.00361995	0.00778974	-2.87297
BOSUTINIB_NCI_Onc_AOD	0.0224286	0.192333	-0.677662	0.506111	0.587089	-7.18236
LINIFANIB_Broad	0.0215714	0.227708	2.64656	0.0158706	0.0284104	-4.29347
VINCRISTINE_Broad	0.0195714	0.369083	4.04108	0.000691087	0.00205224	-1.24055
NVPAUY922_Custom Clinical	0.0183571	0.547083	4.82629	0.000115656	0.000430004	0.549923
BMS536924_Broad	0.0182857	0.236708	4.43929	0.000278137	0.000960235	-0.331741
TGX221_Custom Clinical	0.0179286	0.0987917	-0.462087	0.649238	0.713178	-7.30895
VINCRISTINESULFATE_NCI_Onc_AOD	0.013	0.411417	3.474	0.00252484	0.00581115	-2.52071
PONATINIB_NCI_Onc_AOD	0.0122143	0.08725	0.416065	0.681999	0.743533	-7.32993
JNKINHIBITORX_Custom Clinical	0.012	0.277958	2.9399	0.00837338	0.015768	-3.68457
MG132_Broad	0.0117857	0.7235	15.314	3.49736e-12	2.53558e-10	18.1484
TOPOTECAN_Broad	0.0112857	0.3485	5.87894	1.13698e-05	5.4954e-05	2.89837
OLIGOMYCINA_Broad	0.00985714	0.473792	2.55803	0.0191767	0.0335015	-4.47159
PIK75_Custom Clinical	0.00914286	0.364458	4.19731	0.000483313	0.00155734	-0.884263
STAUROSPORINE_Custom Clinical	0.00742857	0.823375	12.3714	1.44092e-10	4.17867e-09	14.3995
ABT737_Custom Clinical	0.00642857	0.0201667	0.177969	0.860621	0.891358	-7.40369
AT13387_Broad	0.0055	0.388667	3.31096	0.00365312	0.00778974	-2.88186
BIBW2992_Custom Clinical	0.00514286	0.353292	0.70152	0.491437	0.574664	-7.16553
SIMVASTATIN_Broad	0.00371429	0.30125	0.155832	0.877801	0.896346	-7.40756
HMN214_Broad	0.00278571	0.130792	1.92518	0.0692272	0.100379	-5.64478
TEMSIROLIMUS_NCI_Onc_AOD	0.00214286	0.285417	2.07947	0.0512807	0.0774552	-5.37726
SNS032_Broad	0.0005	0.6305	7.87215	2.04935e-07	1.56398e-06	6.99542
SERDEMETAN_Broad	-7.14286e-05	0.179542	0.582105	0.567303	0.633725	-7.24418
TEMSIROLIMUS_Custom Clinical	-0.000857143	0.2755	2.66868	0.0151332	0.027429	-4.24852
PD0325901_Custom Clinical	-0.00107143	0.183875	-0.626855	0.538174	0.60965	-7.21635
DECITABINE_NCI_Onc_AOD	-0.00121429	0.332	3.82909	0.00112284	0.00301504	-1.72224
MITOXANTRONE_NCI_Onc_AOD	-0.00257143	0.34	3.2459	0.00423035	0.00840274	-3.02471
AFATINIB_NCI_Onc_AOD	-0.00278571	0.361208	0.21811	0.829656	0.87174	-7.39537
TAMOXIFENCITRATE_NCI_Onc_AOD	-0.00428571	0.327583	1.77075	0.0925576	0.1303	-5.89843
VINORELBINETARTRATE_NCI_Onc_AOD	-0.00471429	0.2045	2.50292	0.0215522	0.0363381	-4.58099
OBATOCLAX_Broad	-0.00471429	0.615167	7.92706	1.84858e-07	1.48913e-06	7.10082
BELINOSTAT_Broad	-0.00621429	0.308458	2.62539	0.0166081	0.0293679	-4.33632
KX2391_Broad	-0.00628571	0.281042	3.51034	0.00232461	0.00543659	-2.43967
PLICAMYCIN_NCI_Onc_AOD	-0.0065	0.724958	11.8156	3.14789e-10	7.6074e-09	13.6063
FLAVOPIRIDOLALVOCIDIB_Broad	-0.00664286	0.729542	10.4202	2.55233e-09	3.08406e-08	11.4759
DAPORINAD_Broad	-0.00771429	0.777167	13.0193	5.99728e-11	2.89869e-09	15.2872
PACLITAXEL_NCI_Onc_AOD	-0.00871429	0.178333	4.03954	0.000693517	0.00205224	-1.24404
TRIPTOLIDE_Broad	-0.00935714	0.895042	16.335	1.10795e-12	1.60652e-10	19.2966
MARITOCLAX_Broad	-0.0103571	0.28	2.00237	0.0596464	0.0882523	-5.51261
STF62247_Custom Clinical	-0.0120714	0.17375	0.371251	0.714536	0.767464	-7.34828
HBX41108_Broad	-0.0129286	0.130583	0.87069	0.394733	0.473028	-7.03051
APICIDIN_Broad	-0.013	0.193	3.57862	0.00198991	0.00474479	-2.28693
TRICIRIBINE_Custom Clinical	-0.0133571	0.380125	3.41898	0.00286075	0.00638166	-2.64305
DOCETAXEL_NCI_Onc_AOD	-0.0139286	0.219792	3.8089	0.00117595	0.00310022	-1.76798
AZD6482_Broad	-0.0155714	0.149167	-0.163729	0.871664	0.896346	-7.40624
GMX1778_Broad	-0.0159286	0.760208	12.7622	8.45644e-11	3.06546e-09	14.9395
DOXORUBICIN_Broad	-0.0162857	0.47575	5.29617	4.04877e-05	0.000172668	1.60993
RIGOSERTIB_Broad	-0.0172143	0.2815	2.32981	0.0309312	0.0509663	-4.91651
PCI24781_Custom Clinical	-0.0180714	0.091875	0.245472	0.808708	0.855932	-7.38874
MK2206_Custom Clinical	-0.0182857	0.361042	2.1698	0.0428373	0.0667894	-5.21461
ML162_Broad	-0.0194286	0.513333	6.80612	1.64353e-06	1.08323e-05	4.86866
METFORMIN_Custom Clinical	-0.0199286	0.0479583	0.997512	0.330985	0.406718	-6.91175
OBATOCLAX_Custom Clinical	-0.0203571	0.553958	6.08933	7.25984e-06	3.94879e-05	3.35464
AFATINIB_Broad	-0.0209286	0.364042	-0.0155925	0.987721	0.987721	-7.42016
SN38_Broad	-0.0215714	0.259583	4.37203	0.000324238	0.00109336	-0.485324
RAPAMYCIN_Custom Clinical	-0.0221429	0.266667	1.81806	0.0847728	0.12051	-5.82231
DOCETAXEL_Broad	-0.0224286	0.183875	3.71204	0.00146752	0.00366879	-1.98689
MK22062HCL_Broad	-0.0226429	0.396833	2.19885	0.040404	0.0636802	-5.16141
OMACETAXINEMEPESUCCINATE_NCI_Onc_AOD	-0.0269286	0.790458	10.8796	1.25382e-09	2.02005e-08	12.2004
SB743921_Broad	-0.0285	0.428083	8.18894	1.13676e-07	1.03018e-06	7.59791
DINACICLIB_Broad	-0.0292143	0.847042	11.2513	7.16816e-10	1.29923e-08	12.7696
PLURIPOTIN_Broad	-0.0292143	0.213792	6.31776	4.48903e-06	2.60364e-05	3.84412
TRAMETINIB_NCI_Onc_AOD	-0.0307857	0.05825	0.0686746	0.945962	0.959193	-7.41781
DOXORUBICINHYDROCHLORIDE_NCI_Onc_AOD	-0.0319286	0.548625	5.78834	1.3816e-05	6.26039e-05	2.70034
CABAZITAXEL_NCI_Onc_AOD	-0.032	0.12275	3.28175	0.00390207	0.0082	-2.9461
BEZ235_Custom Clinical	-0.0322143	0.130208	0.275428	0.785944	0.837955	-7.38059
MITOMYCIN_Broad	-0.0335	0.231042	2.93885	0.00912852	0.0167549	-3.73608
HOMOHARRINGTONINE_Broad	-0.0348571	0.801708	11.6494	3.99809e-10	8.28176e-09	13.3634
TOSEDOSTAT_Broad	-0.0396429	0.340667	3.06781	0.00630469	0.0121891	-3.4114
Y27632_Custom Clinical	-0.0397143	0.16425	1.63833	0.117718	0.162563	-6.10374
SB216763_Custom Clinical	-0.0404286	0.100167	1.27478	0.217675	0.284351	-6.60266
BAFILOMYCINA1_Broad	-0.0417143	0.691083	4.88493	0.00010135	0.00038673	0.682979
BARDOXOLONEMETHYL_Broad	-0.0426429	0.288	5.12955	5.86072e-05	0.000242801	1.23584
LY333531_Custom Clinical	-0.0427143	0.282083	4.78336	0.000127419	0.000461894	0.452381
NARCICLASINE_Broad	-0.0435	0.804958	8.67025	4.76052e-08	4.93054e-07	8.48777
968_Broad	-0.0456429	0.276375	2.12897	0.0464832	0.0717028	-5.28865
ERLOTINIBHYDROCHLORIDE_NCI_Onc_AOD	-0.049	0.306875	0.481678	0.635506	0.703423	-7.29937
RDEA119_Custom Clinical	-0.0552143	0.149917	0.580796	0.568167	0.633725	-7.24497
CD437_Broad	-0.057	0.106208	3.23665	0.00431934	0.00846357	-3.04496
CHIR98014_Custom Clinical	-0.0585	0.047	0.98255	0.33811	0.411983	-6.92652
OSI027_Broad	-0.0598571	0.324917	2.98537	0.00757213	0.0144468	-3.58793
CARFILZOMIB_NCI_Onc_AOD	-0.0632857	0.470958	10.7529	1.52187e-09	2.20672e-08	12.003
ABT263_Custom Clinical	-0.0667857	0.243708	2.25334	0.0361781	0.0576464	-5.0605
NVP231_Broad	-0.0688571	0.157583	1.59459	0.127215	0.172394	-6.16893
PI103HYDROCHLORIDE_Broad	-0.0716429	0.249583	3.57726	0.00199609	0.00474479	-2.28998
BI2536_Custom Clinical	-0.0813571	0.0587917	-1.11899	0.277019	0.349284	-6.78446
MK1775_Broad	-0.0836429	0.268167	2.32233	0.0314114	0.0511759	-4.93071
GSK461364_Broad	-0.0856429	0.164208	0.999262	0.330158	0.406718	-6.91001
SU11274_Custom Clinical	-0.0875714	0.03975	0.630274	0.535983	0.60965	-7.21415
SMER3_Broad	-0.0888571	0.175667	2.2946	0.0332534	0.0535749	-4.98316
MI2_Broad	-0.0979286	0.121417	-0.631339	0.535301	0.60965	-7.21346
CUCURBITACINI_Broad	-0.102571	0.653292	7.78553	2.41329e-07	1.74964e-06	6.82832
EPIRUBICINHYDROCHLORIDE_NCI_Onc_AOD	-0.107	0.548375	6.39544	3.81788e-06	2.30664e-05	4.00912
GDC0941_Broad	-0.120929	0.202792	2.03463	0.0560069	0.0837216	-5.45637
STF31_Broad	-0.146357	0.22225	5.0682	6.72033e-05	0.00027068	1.09756
