# Supplementary material for: Targeting neddylation and sumoylation in chemoresistant triple negative breast cancer
Source: NPJ Breast Cancer. 2024 May 27;10:37. doi: 10.1038/s41523-024-00644-4 (PMC11130334; doi:10.1038/s41523-024-00644-4)
Supplement: Supplementary file 5 — Supplemental Table 3) Paired DGE analysis [file 41523_2024_644_MOESM5_ESM.xlsx]

## Sheet: Meta
Supplementary Table 3: Paired DGE analysis (i.e., log2COMBAT~0+TimePoint+PiD)
Name	Description
Symbol	HUGO gene symbol
logFC	Mean Log2 Fold Change in gene expression from the contrast
AveExpr	Average Gene Expression
t	moderated t-statistic
P.Value	raw p-value
adj.P.Val	FDR corrected p-value
B	Log-odds that the gene is differentially expressed

## Sheet: Table S3
Symbol	logFC	AveExpr	t	LogP	P.Value	adj.P.Val	B
ZNF449	-0.993087	0.0756212	-3.90999	3.08815	0.000816297	0.999265	-3.90205
IL32	0.673094	0.134909	3.5655	2.73379	0.00184591	0.999265	-3.98654
FIBCD1	0.75723	-0.147617	3.48987	2.65649	0.00220552	0.999265	-4.00561
KCNMB3	-0.774222	0.0640766	-3.41716	2.58241	0.00261569	0.999265	-4.02409
LRFN3	-0.613878	0.00857193	-3.37178	2.53631	0.00290865	0.999265	-4.0357
ZNF777	-0.655047	0.179784	-3.33472	2.49874	0.00317149	0.999265	-4.04522
LOC100289561	-0.749005	0.125953	-3.31128	2.47501	0.00334958	0.999265	-4.05126
LSM14B	-0.646286	-0.117643	-3.30717	2.47085	0.0033818	0.999265	-4.05232
CCNL2	-0.594821	-0.0122088	-3.25464	2.41781	0.00382116	0.999265	-4.0659
FAM114A2	-0.790455	-0.269338	-3.25093	2.41407	0.00385419	0.999265	-4.06686
KMT2B	-0.752035	0.0480931	-3.19012	2.35288	0.00443729	0.999265	-4.08267
HBQ1	1.10869	0.0727982	3.15943	2.3221	0.00476316	0.999265	-4.09067
MCUB	-0.736853	0.166238	-3.09282	2.25551	0.00555248	0.999265	-4.1081
MAPKBP1	-0.745328	0.0374367	-3.07061	2.23339	0.00584268	0.999265	-4.11392
PPFIA4	-0.760692	0.141425	-3.03372	2.19671	0.00635755	0.999265	-4.12362
KCTD7	-0.556515	0.0773093	-3.02374	2.18681	0.00650409	0.999265	-4.12624
UBE2I	0.729626	0.0365273	3.02142	2.18451	0.00653867	0.999265	-4.12685
HRASLS	-0.670013	-0.0162328	-3.01295	2.17611	0.00666637	0.999265	-4.12908
PPP1R3D	-0.517184	-0.0201635	-2.98682	2.15025	0.00707533	0.999265	-4.13597
MTHFS	0.750559	0.000661283	2.98023	2.14373	0.00718235	0.999265	-4.13771
EIF4G2	0.637638	0.2295	2.97069	2.13432	0.00733979	0.999265	-4.14022
TALDO1	0.602074	0.102076	2.96283	2.12655	0.00747219	0.999265	-4.14229
ZNF416	-0.56351	-0.00922058	-2.95418	2.11802	0.00762042	0.999265	-4.14458
PGA5	1.0009	-0.0214216	2.95301	2.11687	0.00764063	0.999265	-4.14489
OSBPL2	-0.571682	-0.0209698	-2.95029	2.11419	0.00768797	0.999265	-4.1456
OSER1	-0.677462	-0.116892	-2.94378	2.10777	0.00780241	0.999265	-4.14732
PRELID2	-0.639028	-0.0455703	-2.94293	2.10693	0.00781746	0.999265	-4.14755
PSMC3	0.618922	-0.0340377	2.94157	2.1056	0.00784159	0.999265	-4.14791
ZNF25	-0.768182	0.0510254	-2.93887	2.10294	0.00788965	0.999265	-4.14862
RHOBTB3	-0.677028	0.0243767	-2.9375	2.10159	0.00791417	0.999265	-4.14898
PSME1	0.745893	-0.0441537	2.92811	2.09235	0.00808441	0.999265	-4.15146
FBXO48	-0.624179	-0.143089	-2.92436	2.08867	0.00815332	0.999265	-4.15245
ZNF287	-0.599247	0.0906775	-2.92016	2.08453	0.00823124	0.999265	-4.15356
FAM58A	-0.556544	0.107273	-2.91979	2.08417	0.00823811	0.999265	-4.15366
SAMD10	-0.542399	-0.0302597	-2.91255	2.07706	0.00837415	0.999265	-4.15557
ELL3	-0.687129	-0.0840904	-2.90999	2.07454	0.00842292	0.999265	-4.15625
VSTM5	-0.733536	0.386036	-2.89776	2.06254	0.00865891	0.999265	-4.15948
TLR7	0.613909	0.160973	2.88421	2.04926	0.00892771	0.999265	-4.16307
CCDC7	-0.668239	0.134574	-2.88009	2.04523	0.00901103	0.999265	-4.16416
RAN	0.703733	0.0439039	2.86797	2.03336	0.00926065	0.999265	-4.16736
PCBD2	-0.57114	-0.0533263	-2.86721	2.03262	0.00927642	0.999265	-4.16756
PSMD13	0.62438	-0.0514457	2.86277	2.02827	0.00936977	0.999265	-4.16874
TNFAIP8L2-SCNM1	-0.950013	0.0832498	-2.85748	2.02311	0.00948179	0.999265	-4.17014
PCDHGA8	-0.871803	-0.084547	-2.85614	2.0218	0.00951047	0.999265	-4.1705
ZNF565	-0.882946	0.16685	-2.83949	2.00554	0.00987319	0.999265	-4.1749
LOC101927572	-0.683473	-0.142762	-2.82728	1.99364	0.0101475	0.999265	-4.17814
PLXNA3	-0.63304	0.10797	-2.79696	1.96415	0.0108605	0.999265	-4.18617
C11orf58	0.560334	0.0395747	2.7902	1.95759	0.0110258	0.999265	-4.18796
ZFAND6	0.545166	-0.00371228	2.78776	1.95523	0.0110859	0.999265	-4.1886
ZNF461	-0.632542	0.156289	-2.78413	1.9517	0.0111763	0.999265	-4.18957
ZNF3	-0.6355	-0.056356	-2.77331	1.94122	0.0114493	0.999265	-4.19243
DNAJC27	-0.575022	-0.109642	-2.76946	1.93749	0.011548	0.999265	-4.19345
NOL7	0.812462	0.0665931	2.73484	1.90403	0.0124728	0.999265	-4.20263
C20orf194	-0.569389	-0.0537057	-2.7305	1.89985	0.0125937	0.999265	-4.20378
CCDC12	0.599199	0.0970539	2.71753	1.88735	0.0129613	0.999265	-4.20722
TRIM6	0.583717	0.126389	2.71585	1.88573	0.0130096	0.999265	-4.20766
LPIN3	-0.594229	-0.0377807	-2.71542	1.88533	0.0130218	0.999265	-4.20777
NT5DC4	-0.612404	0.0559602	-2.71447	1.88441	0.0130493	0.999265	-4.20802
FBXO39	0.785648	0.154966	2.70197	1.87239	0.0134156	0.999265	-4.21134
MAX	0.567297	0.0903003	2.70086	1.87133	0.0134485	0.999265	-4.21163
ALG1	0.619555	-0.0155586	2.69302	1.8638	0.0136836	0.999265	-4.21371
C16orf91	0.550149	-0.108773	2.68886	1.85981	0.01381	0.999265	-4.21481
SNCG	0.657704	0.0415793	2.68762	1.85861	0.013848	0.999265	-4.21514
PTAR1	-0.687718	0.0835222	-2.68607	1.85712	0.0138956	0.999265	-4.21555
SLC4A3	-0.762929	-0.0233428	-2.68591	1.85697	0.0139003	0.999265	-4.21559
HNRNPCL3	0.734883	0.0896256	2.68088	1.85215	0.0140555	0.999265	-4.21692
POLR3K	0.803918	-0.010268	2.68052	1.8518	0.0140669	0.999265	-4.21702
RTP4	0.626922	0.0860236	2.67462	1.84615	0.014251	0.999265	-4.21858
MAN2A1	-0.610238	0.0456233	-2.67408	1.84564	0.014268	0.999265	-4.21872
PITRM1	-0.617976	0.230121	-2.66915	1.84091	0.014424	0.999265	-4.22003
PTPDC1	-0.573645	0.0570508	-2.66282	1.83486	0.0146264	0.999265	-4.2217
P2RY4	-0.708313	0.109253	-2.6553	1.82767	0.0148707	0.999265	-4.2237
ZNF37A	-0.538656	-0.011737	-2.6467	1.81945	0.0151548	0.999265	-4.22597
CDC25B	-0.588216	-0.0588701	-2.64568	1.81848	0.0151888	0.999265	-4.22624
BRSK1	-0.492466	0.188325	-2.64557	1.81838	0.0151923	0.999265	-4.22627
C22orf31	0.782957	0.143887	2.64425	1.81712	0.0152363	0.999265	-4.22662
FAM167B	-0.489266	-0.0019466	-2.63902	1.81213	0.0154124	0.999265	-4.22801
MSTN	0.513663	-0.250987	2.63816	1.81131	0.0154416	0.999265	-4.22823
SLCO4A1	-0.583957	0.0723208	-2.61643	1.79062	0.0161951	0.999265	-4.23398
XRCC6	0.489582	-0.0711327	2.60201	1.77691	0.0167144	0.999265	-4.2378
SNAPC3	-0.556912	0.0580066	-2.60058	1.77555	0.0167668	0.999265	-4.23817
RELL2	-0.48681	-0.144631	-2.59281	1.76819	0.0170535	0.999265	-4.24023
PDIA6	0.563655	0.0996854	2.58577	1.76151	0.0173176	0.999265	-4.24209
MANF	0.654587	0.0246286	2.58155	1.75752	0.0174777	0.999265	-4.2432
ZNF417	-0.486309	-0.0103565	-2.57215	1.74862	0.0178394	0.999265	-4.24569
PLTP	-0.579498	0.20909	-2.56914	1.74578	0.0179565	0.999265	-4.24648
BANF1	0.488603	-0.151967	2.56747	1.7442	0.0180219	0.999265	-4.24692
CALCA	0.64037	-0.0072158	2.56049	1.7376	0.0182978	0.999265	-4.24877
PUS3	-0.64956	-0.166472	-2.55708	1.73438	0.0184338	0.999265	-4.24966
HIST1H4H	0.566448	-0.000707257	2.55158	1.7292	0.0186552	0.999265	-4.25112
SCARB1	0.583798	0.0600559	2.5453	1.72328	0.0189112	0.999265	-4.25277
MRPS34	0.500973	-0.172389	2.53573	1.71427	0.0193079	0.999265	-4.2553
GARNL3	-0.579916	0.117567	-2.5356	1.71415	0.0193132	0.999265	-4.25533
PPFIA3	-0.508161	-0.206054	-2.52301	1.70231	0.0198469	0.999265	-4.25865
ICAM2	0.546812	0.152719	2.52042	1.69988	0.0199582	0.999265	-4.25933
ITM2B	0.41497	0.0516439	2.51693	1.69659	0.0201097	0.999265	-4.26025
CDAN1	-0.677272	0.00914104	-2.51518	1.69496	0.0201857	0.999265	-4.26071
NEURL2	-0.596875	-0.0827662	-2.51513	1.69491	0.0201879	0.999265	-4.26073
ANKRD16	-0.655561	0.0959193	-2.51402	1.69387	0.0202363	0.999265	-4.26102
CXCL10	0.611057	0.0667774	2.51108	1.69111	0.0203653	0.999265	-4.26179
CNNM4	-0.624229	-0.15733	-2.51029	1.69037	0.0204002	0.999265	-4.262
SLC20A1	-0.556156	-0.233669	-2.50544	1.68582	0.0206147	0.999265	-4.26328
ILK	0.522064	0.158058	2.50426	1.68472	0.0206671	0.999265	-4.26359
VAT1L	0.560005	-0.0501669	2.50045	1.68115	0.0208375	0.999265	-4.26459
L3MBTL1	-0.525624	0.094137	-2.49366	1.6748	0.0211447	0.999265	-4.26638
TTLL7	-0.447529	-0.0203575	-2.49347	1.67462	0.0211535	0.999265	-4.26643
FAN1	-0.498576	0.0435123	-2.49013	1.6715	0.0213061	0.999265	-4.26731
SCAI	-0.57923	-0.0167848	-2.47971	1.66176	0.0217893	0.999265	-4.27005
ZNF606	-0.584699	-0.0663963	-2.47483	1.6572	0.022019	0.999265	-4.27133
RNF32	-0.538448	0.18702	-2.47296	1.65546	0.0221076	0.999265	-4.27182
OMP	0.547004	0.135636	2.47265	1.65517	0.0221222	0.999265	-4.2719
MUC7	0.675374	0.0875296	2.47159	1.65418	0.0221727	0.999265	-4.27218
ARID3A	-0.555954	-0.0603563	-2.46995	1.65265	0.0222509	0.999265	-4.27261
ZNF418	-0.488543	-0.0636125	-2.46915	1.65191	0.0222889	0.999265	-4.27282
PSMA5	0.499702	0.119708	2.4688	1.65158	0.0223059	0.999265	-4.27292
HSP90AB1	0.672572	0.22199	2.46867	1.65146	0.0223123	0.999265	-4.27295
ANGPTL7	-0.6516	0.148645	-2.46788	1.65072	0.0223502	0.999265	-4.27316
CDNF	-0.565503	-0.0326669	-2.46236	1.64558	0.0226161	0.999265	-4.27461
ITGAM	0.521395	-0.0223158	2.46199	1.64523	0.0226344	0.999265	-4.27471
ZNF438	-0.555169	0.118433	-2.45973	1.64313	0.0227442	0.999265	-4.2753
HIST1H4I	0.574662	-0.00913408	2.45783	1.64136	0.022837	0.999265	-4.2758
EPHB2	0.505704	0.174694	2.4555	1.63919	0.0229512	0.999265	-4.27641
CATSPER2	-0.580652	-0.0793373	-2.4555	1.63919	0.0229512	0.999265	-4.27641
TMEM52	-0.636978	0.0746433	-2.45545	1.63914	0.0229539	0.999265	-4.27642
UBD	0.587411	0.134206	2.45102	1.63503	0.0231724	0.999265	-4.27758
NOM1	-0.433092	0.16102	-2.4491	1.63324	0.023268	0.999265	-4.27809
OAZ1	0.597394	-0.231438	2.4479	1.63213	0.0233278	0.999265	-4.2784
ZNF335	-0.683799	0.0275877	-2.44738	1.63164	0.0233537	0.999265	-4.27854
PABPC1L	-0.621543	0.131127	-2.44613	1.63048	0.0234165	0.999265	-4.27887
STBD1	-0.507337	0.180043	-2.44494	1.62937	0.0234761	0.999265	-4.27918
ARHGAP9	0.555258	-0.0283613	2.44147	1.62616	0.0236507	0.999265	-4.28009
GSDMC	-0.602668	0.00824705	-2.43673	1.62175	0.0238917	0.999265	-4.28133
TRIM55	0.590642	-0.0512029	2.43348	1.61874	0.0240582	0.999265	-4.28219
NFS1	-0.463258	-0.0781268	-2.4331	1.61839	0.0240776	0.999265	-4.28229
ZNF813	-0.517601	0.143807	-2.42724	1.61296	0.0243805	0.999265	-4.28382
RBM23	0.486659	-0.056228	2.42663	1.61239	0.0244122	0.999265	-4.28398
DES	0.650743	0.149606	2.4251	1.61098	0.0244918	0.999265	-4.28438
MED26	-0.454394	0.0770322	-2.42366	1.60964	0.0245674	0.999265	-4.28476
TIGD1	-0.538767	-0.0198007	-2.42259	1.60865	0.0246235	0.999265	-4.28504
DENND1A	-0.557404	0.0975063	-2.42241	1.60849	0.0246327	0.999265	-4.28508
BRAF	-0.467363	0.298821	-2.42206	1.60816	0.0246515	0.999265	-4.28518
CACNB1	-0.664425	0.170162	-2.42121	1.60737	0.0246961	0.999265	-4.2854
SCGB3A1	0.608033	0.025891	2.41964	1.60592	0.0247789	0.999265	-4.28581
CTSE	0.605174	-0.100617	2.41867	1.60502	0.0248302	0.999265	-4.28607
VAMP4	-0.464349	0.111771	-2.41665	1.60316	0.0249369	0.999265	-4.28659
NHLRC4	0.477986	-0.0281175	2.41555	1.60214	0.0249957	0.999265	-4.28688
CCDC8	0.468537	0.156728	2.41299	1.59977	0.0251322	0.999265	-4.28755
SNX11	0.722461	-0.155348	2.40813	1.59528	0.0253936	0.999265	-4.28882
ADGRE1	0.704518	0.130488	2.40752	1.59471	0.0254265	0.999265	-4.28898
UVSSA	-0.556714	-0.105736	-2.40529	1.59265	0.0255474	0.999265	-4.28957
APLP1	-0.535142	-0.0258223	-2.40291	1.59045	0.0256771	0.999265	-4.29019
GK5	-0.643348	0.0469131	-2.39981	1.58759	0.0258468	0.999265	-4.291
RBX1	0.516035	0.011411	2.39966	1.58746	0.0258547	0.999265	-4.29104
HIST1H2BO	0.512028	0.185915	2.39321	1.58151	0.0262114	0.999265	-4.29273
KRT9	0.618235	0.125443	2.39178	1.5802	0.0262907	0.999265	-4.2931
GSTM5	0.734655	0.199598	2.39083	1.57931	0.0263443	0.999265	-4.29335
RRH	-0.591121	0.188391	-2.39074	1.57924	0.0263488	0.999265	-4.29337
DIDO1	-0.59852	0.0717305	-2.38807	1.57678	0.0264985	0.999265	-4.29407
GRK5	-0.582695	0.155915	-2.38545	1.57436	0.0266464	0.999265	-4.29475
LRWD1	-0.542117	-0.0258521	-2.38523	1.57416	0.026659	0.999265	-4.29481
NIPSNAP3B	-0.598184	0.282439	-2.38422	1.57323	0.0267161	0.999265	-4.29507
NR1D1	-0.584769	-0.0220725	-2.38407	1.5731	0.026724	0.999265	-4.29511
ECI1	0.681013	-0.14874	2.38338	1.57246	0.0267634	0.999265	-4.29529
HIST1H1C	0.677527	0.013611	2.38005	1.56939	0.026953	0.999265	-4.29616
RDH16	0.548473	-0.0883775	2.37934	1.56874	0.0269935	0.999265	-4.29635
OVOL3	-0.775508	0.126786	-2.37711	1.56669	0.0271212	0.999265	-4.29693
DYNLL1	0.645139	0.094525	2.37673	1.56634	0.0271433	0.999265	-4.29703
ENOX1	-0.457257	-0.0187201	-2.37571	1.5654	0.0272018	0.999265	-4.2973
PMF1-BGLAP	0.525187	0.0122643	2.37483	1.56459	0.0272526	0.999265	-4.29753
MRPL58	0.633655	-0.0417939	2.37221	1.56219	0.0274039	0.999265	-4.29821
FBXO41	-0.455282	0.133911	-2.37211	1.56209	0.0274098	0.999265	-4.29823
TTC39B	-0.565248	0.151478	-2.37122	1.56128	0.0274614	0.999265	-4.29847
ZNF529	-0.547843	0.111311	-2.36684	1.55726	0.0277169	0.999265	-4.29961
JSRP1	0.775372	-0.0452923	2.36604	1.55652	0.0277638	0.999265	-4.29982
ANO8	-0.498599	0.046885	-2.35983	1.55082	0.0281305	0.999265	-4.30144
PLPPR2	-0.456414	-0.0068044	-2.35957	1.55059	0.0281455	0.999265	-4.3015
KCTD5	0.483538	-0.253184	2.35866	1.54975	0.0282	0.999265	-4.30174
PCDHGA6	-0.711273	-0.0484875	-2.35781	1.54898	0.0282502	0.999265	-4.30196
PDZD4	-0.526354	0.114905	-2.35711	1.54833	0.0282924	0.999265	-4.30215
RGS3	-0.503418	-0.152923	-2.35665	1.54791	0.0283196	0.999265	-4.30226
RINT1	-0.541572	0.121086	-2.35585	1.54718	0.0283675	0.999265	-4.30247
SLC9A8	-0.501291	0.197257	-2.35099	1.54273	0.0286595	0.999265	-4.30374
PCDHGA2	-0.518538	-0.032927	-2.34826	1.54023	0.0288253	0.999265	-4.30445
SS18L1	-0.643973	-0.00382573	-2.34646	1.53858	0.0289349	0.999265	-4.30492
REEP1	-0.549431	-0.11177	-2.34573	1.53791	0.0289793	0.999265	-4.30511
FDFT1	0.518314	0.027057	2.3447	1.53697	0.029042	0.999265	-4.30538
CDK20	-0.598133	0.167577	-2.34444	1.53673	0.029058	0.999265	-4.30544
RNPS1	0.465725	0.027892	2.34219	1.53468	0.0291957	0.999265	-4.30603
TAF4	-0.577723	-0.00520139	-2.33614	1.52914	0.0295703	0.999265	-4.3076
ARHGAP33	-0.559279	-0.0267254	-2.33538	1.52846	0.029617	0.999265	-4.3078
SLC7A3	0.45968	-0.0351247	2.33509	1.52819	0.0296356	0.999265	-4.30788
WNK4	0.464938	-0.0501648	2.33384	1.52705	0.0297131	0.999265	-4.3082
TIGD6	-0.447163	0.0315046	-2.33242	1.52576	0.0298019	0.999265	-4.30857
GOLGA8A	-0.602348	-0.0273989	-2.33111	1.52456	0.0298844	0.999265	-4.30891
UCKL1	-0.565642	-0.0110269	-2.33008	1.52361	0.0299492	0.999265	-4.30918
PCDHGA1	-0.462416	0.0120463	-2.32736	1.52113	0.0301208	0.999265	-4.30988
PGBD4	-0.609889	-0.00147862	-2.32728	1.52106	0.030126	0.999265	-4.30991
DNAJC2	-0.457807	0.169772	-2.32619	1.52007	0.0301947	0.999265	-4.31019
ACTR3B	-0.459927	0.302294	-2.32334	1.51747	0.0303758	0.999265	-4.31093
ZNF248	-0.605695	-0.0324793	-2.32312	1.51727	0.0303901	0.999265	-4.31099
REEP2	-0.470815	0.114079	-2.31778	1.5124	0.0307325	0.999265	-4.31237
ZDHHC9	-0.381	0.147775	-2.31613	1.5109	0.0308389	0.999265	-4.3128
MED7	-0.427663	-0.278306	-2.31553	1.51035	0.0308778	0.999265	-4.31296
C9orf129	-0.553145	-0.0134343	-2.31413	1.50908	0.0309685	0.999265	-4.31332
MTMR10	-0.496759	-0.0274881	-2.31331	1.50834	0.0310214	0.999265	-4.31353
CLIP2	-0.501215	0.0646719	-2.31044	1.50572	0.0312089	0.999265	-4.31428
NCF2	0.641721	0.102675	2.30755	1.50309	0.0313983	0.999265	-4.31503
SLC9B1	-0.61351	0.169968	-2.30721	1.50279	0.0314204	0.999265	-4.31511
LENG9	-0.51165	-0.00122734	-2.3071	1.50269	0.0314273	0.999265	-4.31514
KIF21B	-0.44319	0.036523	-2.30548	1.50121	0.0315344	0.999265	-4.31556
TMBIM6	0.42278	-0.0865734	2.30373	1.49963	0.0316498	0.999265	-4.31601
OR5AU1	0.649639	0.118939	2.30246	1.49848	0.0317339	0.999265	-4.31634
SIM1	0.504489	0.119309	2.30068	1.49686	0.0318522	0.999265	-4.3168
LNPK	-0.590208	-0.0453846	-2.2998	1.49606	0.031911	0.999265	-4.31703
ENO2	-0.567487	-0.139433	-2.29972	1.49598	0.0319166	0.999265	-4.31705
APBB1IP	-0.718175	0.00744985	-2.29863	1.49499	0.0319895	0.999265	-4.31734
GPC4	-0.509751	0.173086	-2.29607	1.49267	0.0321607	0.999265	-4.318
CALR	0.463869	0.250733	2.29533	1.492	0.0322107	0.999265	-4.31819
CCR3	0.756603	0.192962	2.29179	1.48879	0.0324495	0.999265	-4.31911
MAP3K12	-0.406035	-0.0659697	-2.29065	1.48776	0.0325266	0.999265	-4.3194
APOBEC3B	0.406133	0.089053	2.28488	1.48253	0.0329207	0.999265	-4.3209
RNF145	-0.468463	-0.199401	-2.28416	1.48187	0.0329705	0.999265	-4.32108
GPRIN3	-0.436031	0.00157848	-2.28189	1.47982	0.0331269	0.999265	-4.32167
MRRF	-0.473844	0.099729	-2.28117	1.47917	0.0331765	0.999265	-4.32186
ARHGAP40	0.399824	0.130179	2.27929	1.47747	0.0333068	0.999265	-4.32234
LIMA1	0.475362	0.0172732	2.27921	1.47739	0.0333124	0.999265	-4.32236
STAG2	-0.463156	0.163397	-2.2791	1.4773	0.0333197	0.999265	-4.32239
INCA1	-0.634216	0.215685	-2.27782	1.47614	0.0334085	0.999265	-4.32272
OR51E2	0.618968	0.0223758	2.27741	1.47577	0.0334373	0.999265	-4.32283
ZNF550	-0.452344	-0.0207956	-2.2762	1.47468	0.0335215	0.999265	-4.32314
PBX4	-0.677951	0.126081	-2.27255	1.47137	0.0337775	0.999265	-4.32408
PNCK	-0.647532	0.100897	-2.2725	1.47133	0.0337806	0.999265	-4.32409
ZNF789	-0.599092	0.0615949	-2.27185	1.47074	0.0338267	0.999265	-4.32426
DPH6	-0.62482	0.0171915	-2.27134	1.47029	0.0338621	0.999265	-4.32439
CCDC114	-0.540374	0.0327608	-2.27034	1.46938	0.0339329	0.999265	-4.32465
ZNF786	-0.426501	0.210873	-2.26871	1.46791	0.0340478	0.999265	-4.32507
HIST1H4E	0.397572	0.271546	2.26789	1.46716	0.0341065	0.999265	-4.32529
UIMC1	-0.40654	-0.0628848	-2.26749	1.46681	0.0341344	0.999265	-4.32539
TTC32	-0.493133	0.0897394	-2.26686	1.46624	0.0341794	0.999265	-4.32555
SPCS1	0.540521	0.162799	2.26586	1.46533	0.0342504	0.999265	-4.32581
CKAP4	0.497121	-0.0880499	2.26521	1.46475	0.0342964	0.999265	-4.32598
TNFRSF6B	-0.542262	-0.128494	-2.26516	1.4647	0.0343003	0.999265	-4.32599
ZNF443	-0.50286	0.127711	-2.26368	1.46337	0.0344058	0.999265	-4.32637
FAM219A	-0.437646	0.000641987	-2.26365	1.46334	0.0344078	0.999265	-4.32638
GPC2	-0.560222	0.0719213	-2.26144	1.46135	0.0345661	0.999265	-4.32695
SERPINE3	0.682468	0.125106	2.2598	1.45987	0.034684	0.999265	-4.32737
C9orf3	-0.460847	-0.0351684	-2.25778	1.45804	0.0348302	0.999265	-4.32789
ZNF566	-0.498757	0.209388	-2.24854	1.44972	0.0355039	0.999265	-4.33028
HIST1H1E	0.425928	0.210529	2.24745	1.44875	0.0355839	0.999265	-4.33055
SOHLH2	0.719935	0.162099	2.24504	1.44658	0.0357621	0.999265	-4.33118
UQCC2	0.604291	-0.137261	2.2438	1.44546	0.0358543	0.999265	-4.3315
MTHFD2L	-0.499953	-0.0193997	-2.24359	1.44528	0.0358693	0.999265	-4.33155
HLA-DQA2	0.505314	-0.0107033	2.24159	1.44347	0.0360188	0.999265	-4.33207
FAM104B	-0.617278	0.0959454	-2.23982	1.44189	0.0361505	0.999265	-4.33252
RFESD	-0.587669	0.0668158	-2.2367	1.43908	0.0363844	0.999265	-4.33332
POLR2F	0.623078	-0.0289248	2.23412	1.43676	0.0365795	0.999265	-4.33399
LRTM1	0.50491	0.134499	2.23386	1.43653	0.0365989	0.999265	-4.33405
ALYREF	0.666598	-0.0714331	2.23284	1.43562	0.0366761	0.999265	-4.33431
UFSP2	-0.604815	-0.0491601	-2.22977	1.43287	0.0369091	0.999265	-4.3351
PER2	-0.382753	-0.0859778	-2.22841	1.43164	0.0370133	0.999265	-4.33545
TRMT10B	-0.741565	0.262271	-2.22509	1.42866	0.0372679	0.999265	-4.33631
ZNF112	-0.434736	0.178606	-2.22401	1.4277	0.0373507	0.999265	-4.33658
INTS6L	-0.439083	-0.0712461	-2.22267	1.4265	0.0374541	0.999265	-4.33693
PLA2G4B	-0.542547	-0.0399113	-2.21831	1.42259	0.0377926	0.999265	-4.33805
DAND5	-0.485175	0.291965	-2.21791	1.42223	0.0378239	0.999265	-4.33815
MVB12B	-0.548758	0.230748	-2.21464	1.41931	0.0380792	0.999265	-4.33899
SCN5A	0.540263	0.222323	2.21402	1.41876	0.0381279	0.999265	-4.33915
ADAMTS18	0.515018	-0.0555178	2.21155	1.41655	0.0383224	0.999265	-4.33978
ADORA3	0.571968	0.157618	2.20648	1.41202	0.0387238	0.999265	-4.34108
ZNF709	-0.743527	0.0877521	-2.20536	1.41102	0.0388135	0.999265	-4.34137
NKRF	-0.654498	0.129901	-2.19593	1.40261	0.0395725	0.999265	-4.34378
SMURF1	-0.482114	0.150771	-2.1931	1.40008	0.0398034	0.999265	-4.3445
CATSPERG	-0.483009	-0.152674	-2.19268	1.39971	0.0398372	0.999265	-4.34461
ZNF586	-0.555522	-0.108364	-2.18975	1.3971	0.0400773	0.999265	-4.34536
TUBA1B	0.599693	0.242594	2.1895	1.39688	0.0400978	0.999265	-4.34542
PIGO	-0.559413	0.134399	-2.1894	1.39679	0.040106	0.999265	-4.34545
BTN3A2	0.484331	0.0889702	2.18929	1.39669	0.0401152	0.999265	-4.34548
IGSF9B	-0.56866	0.298919	-2.18561	1.39342	0.0404189	0.999265	-4.34642
KLF8	-0.451711	0.124954	-2.18352	1.39155	0.0405924	0.999265	-4.34695
ZBED8	-0.408975	0.0163555	-2.18072	1.38906	0.0408259	0.999265	-4.34767
NEURL3	0.481017	0.0494808	2.17481	1.38382	0.0413223	0.999265	-4.34917
SHISA5	0.601211	-0.0126382	2.17214	1.38145	0.0415482	0.999265	-4.34985
CCDC112	-0.465664	0.0100138	-2.16836	1.37809	0.0418703	0.999265	-4.35082
COMT	0.523607	-0.102508	2.16548	1.37554	0.0421176	0.999265	-4.35155
C20orf27	-0.464552	-0.160333	-2.16466	1.37481	0.0421878	0.999265	-4.35176
LENG8	-0.443381	0.14186	-2.1623	1.37272	0.0423918	0.999265	-4.35236
PDLIM1	0.508069	0.0873754	2.16115	1.37171	0.0424908	0.999265	-4.35265
CTCFL	0.778379	0.112009	2.15903	1.36983	0.0426747	0.999265	-4.35319
MAST3	-0.464131	0.00709998	-2.15746	1.36844	0.0428119	0.999265	-4.35359
ZNF497	-0.410782	-0.013591	-2.15722	1.36823	0.0428326	0.999265	-4.35365
PCDHGA7	-0.751287	-0.0711957	-2.15695	1.36799	0.0428559	0.999265	-4.35372
GRM7	0.604921	0.11084	2.15583	1.367	0.042954	0.999265	-4.35401
IL1B	0.537335	0.0734247	2.15521	1.36644	0.0430087	0.999265	-4.35417
MANEAL	-0.549861	0.184971	-2.15453	1.36585	0.0430677	0.999265	-4.35434
ENTPD1	-0.526157	-0.0194119	-2.15419	1.36555	0.0430977	0.999265	-4.35443
PRAF2	-0.395852	0.125159	-2.15327	1.36473	0.0431787	0.999265	-4.35466
ZNF397	-0.441159	-0.00263795	-2.15064	1.36241	0.0434101	0.999265	-4.35533
LPAR1	-0.537987	-0.017443	-2.14863	1.36063	0.0435883	0.999265	-4.35584
SUCO	-0.530222	0.231806	-2.14854	1.36055	0.043596	0.999265	-4.35586
MAFK	-0.400239	-0.189502	-2.14772	1.35983	0.043669	0.999265	-4.35607
NCF4	0.477539	0.0979805	2.14523	1.35763	0.0438909	0.999265	-4.3567
ODF2	-0.398482	0.171134	-2.1436	1.35619	0.0440366	0.999265	-4.35712
USE1	-0.607291	0.0242081	-2.14276	1.35544	0.0441119	0.999265	-4.35733
NFX1	-0.613176	0.271907	-2.13943	1.35251	0.0444108	0.999265	-4.35817
ESR2	-0.415656	0.0476803	-2.13859	1.35176	0.0444873	0.999265	-4.35839
ZNF250	-0.509226	-0.0331592	-2.13726	1.35059	0.0446075	0.999265	-4.35873
HMCN1	-0.555724	0.263114	-2.13529	1.34886	0.044786	0.999265	-4.35923
ANKHD1	-0.457747	0.0534163	-2.13321	1.34703	0.0449749	0.999265	-4.35975
RAB24	-0.474365	-0.257731	-2.1331	1.34693	0.0449852	0.999265	-4.35978
ABCC6	0.616588	-0.0144875	2.13309	1.34692	0.044986	0.999265	-4.35978
C1orf74	-0.470972	-0.0649044	-2.133	1.34684	0.0449948	0.999265	-4.35981
WDR31	-0.434981	-0.0893228	-2.12304	1.33808	0.0459114	0.999265	-4.36233
HLA-F	0.632064	0.0824933	2.1197	1.33514	0.0462235	0.999265	-4.36317
FCMR	0.481679	0.107481	2.11813	1.33376	0.04637	0.999265	-4.36357
ARPC3	0.433684	0.0096472	2.11748	1.33319	0.0464315	0.999265	-4.36374
PRB2	0.552842	0.084371	2.11529	1.33127	0.0466371	0.999265	-4.36429
TNFRSF12A	0.360443	-0.022134	2.11383	1.32999	0.0467749	0.999265	-4.36466
EXOC8	-0.496465	0.271493	-2.11334	1.32955	0.0468216	0.999265	-4.36478
STXBP3	0.455626	0.301053	2.11307	1.32932	0.0468465	0.999265	-4.36485
HERC3	-0.412283	-0.0233998	-2.11212	1.32849	0.0469366	0.999265	-4.36509
ADAL	-0.428049	-0.155799	-2.1108	1.32733	0.0470623	0.999265	-4.36542
OR1M1	0.604015	0.249383	2.10941	1.32611	0.0471947	0.999265	-4.36577
C19orf71	0.639748	-0.00428144	2.10725	1.32422	0.0474006	0.999265	-4.36632
RABGAP1L	-0.431358	0.157225	-2.10376	1.32116	0.0477358	0.999265	-4.3672
RUBCN	-0.560724	0.00451108	-2.10337	1.32082	0.0477733	0.999265	-4.3673
HIST1H2BG	0.457432	0.267443	2.10143	1.31912	0.0479606	0.999265	-4.36779
GAB2	-0.668084	0.0433815	-2.10077	1.31854	0.0480243	0.999265	-4.36795
FEM1C	-0.39553	0.0182203	-2.09938	1.31732	0.0481594	0.999265	-4.36831
AP4M1	-0.410861	0.0916774	-2.0989	1.31691	0.0482053	0.999265	-4.36843
HIST1H4B	0.408562	0.126704	2.0969	1.31515	0.0484005	0.999265	-4.36893
DNAAF2	0.463908	0.253526	2.0956	1.31402	0.0485271	0.999265	-4.36926
KRTAP29-1	0.541993	0.117957	2.09492	1.31342	0.0485937	0.999265	-4.36943
NRBP2	-0.562814	0.103154	-2.09447	1.31303	0.0486374	0.999265	-4.36954
SIN3B	-0.474609	0.181187	-2.09298	1.31173	0.0487832	0.999265	-4.36992
SLC41A2	0.36553	-0.0560387	2.09031	1.3094	0.0490461	0.999265	-4.37059
SLC16A5	-0.343722	0.121269	-2.08968	1.30885	0.0491081	0.999265	-4.37075
ZNF805	-0.425066	0.0472235	-2.08726	1.30673	0.0493477	0.999265	-4.37136
PRRT3	-0.461379	0.00357629	-2.08709	1.30658	0.049365	0.999265	-4.3714
COLEC11	0.555714	-0.0400476	2.08655	1.30611	0.0494184	0.999265	-4.37154
LRRN4	0.523337	0.135702	2.08445	1.30428	0.0496274	0.999265	-4.37206
MEIOB	0.648579	0.0658986	2.08143	1.30165	0.0499289	0.999265	-4.37282
ZKSCAN5	-0.516358	0.0744201	-2.07888	1.29942	0.0501854	0.999265	-4.37346
KRT1	0.652154	0.146208	2.07875	1.29931	0.0501988	0.999265	-4.3735
PCDHGB3	-0.630621	-0.0165891	-2.07758	1.29829	0.0503163	0.999265	-4.37379
S100P	-0.44131	0.0922508	-2.0759	1.29683	0.0504862	0.999265	-4.37421
TTC21A	-0.465675	-0.00968508	-2.07579	1.29673	0.0504979	0.999265	-4.37424
SPDYE5	-0.436117	0.152604	-2.07578	1.29672	0.050499	0.999265	-4.37424
PDE5A	-0.516789	-0.0564289	-2.07513	1.29615	0.050565	0.999265	-4.37441
CLCA2	-0.513112	-0.126009	-2.07475	1.29583	0.0506026	0.999265	-4.3745
TSTD3	-0.619896	0.111314	-2.07319	1.29446	0.0507618	0.999265	-4.37489
FPGT-TNNI3K	-0.525867	-0.00274221	-2.06983	1.29155	0.051104	0.999265	-4.37574
ANKRD50	-0.555322	0.0632383	-2.06936	1.29113	0.0511526	0.999265	-4.37585
STAU1	-0.471195	0.124664	-2.0679	1.28987	0.0513018	0.999265	-4.37622
KCNE4	0.417052	-0.218785	2.06782	1.2898	0.0513103	0.999265	-4.37624
WDR91	-0.472902	0.0607126	-2.06743	1.28945	0.0513508	0.999265	-4.37634
ZNF432	-0.426101	0.0052579	-2.06722	1.28927	0.0513725	0.999265	-4.37639
CAT	0.38473	0.257894	2.06611	1.2883	0.0514868	0.999265	-4.37667
FAM106CP	0.391073	0.216591	2.06596	1.28818	0.0515019	0.999265	-4.37671
VAPB	-0.505608	0.132936	-2.06589	1.28811	0.0515095	0.999265	-4.37672
MTUS1	-0.544754	0.0236998	-2.06359	1.28612	0.051747	0.999265	-4.3773
NDUFA12	0.494894	-0.121481	2.06204	1.28477	0.0519075	0.999265	-4.37769
HSP90B1	0.465222	0.0775513	2.06173	1.2845	0.05194	0.999265	-4.37777
TRAFD1	0.479978	0.00171543	2.06013	1.28311	0.0521057	0.999265	-4.37817
RLBP1	0.624559	0.0240404	2.05716	1.28054	0.0524158	0.999265	-4.37891
KCND1	-0.36341	0.117853	-2.05586	1.27941	0.0525521	0.999265	-4.37923
FOXN1	0.368139	0.0138797	2.05573	1.27929	0.0525662	0.999265	-4.37927
PCDHA5	-0.40955	-0.108592	-2.05569	1.27926	0.0525705	0.999265	-4.37928
ELOB	0.467106	-0.104272	2.05501	1.27867	0.0526416	0.999265	-4.37945
KCNE2	0.607503	-0.020274	2.05306	1.27698	0.0528468	0.999265	-4.37994
ITGA1	0.502308	-0.0783917	2.05138	1.27552	0.0530248	0.999265	-4.38036
DTNB	-0.500037	0.0920067	-2.04812	1.2727	0.0533702	0.999265	-4.38117
UBA7	0.562584	0.143801	2.04748	1.27214	0.053439	0.999265	-4.38133
ZNF398	-0.390872	0.20106	-2.04562	1.27054	0.0536367	0.999265	-4.38179
SRSF9	0.457534	-0.0615139	2.04547	1.2704	0.0536534	0.999265	-4.38183
KIAA1328	-0.498066	0.0250725	-2.04539	1.27034	0.0536613	0.999265	-4.38185
CKM	0.581523	0.214649	2.04534	1.27029	0.053667	0.999265	-4.38187
STARD8	0.485048	-0.14907	2.04247	1.26781	0.0539751	0.999265	-4.38258
PLD6	-0.550624	0.0402079	-2.04016	1.26581	0.0542238	0.999265	-4.38316
CIB2	-0.471462	0.0639435	-2.03961	1.26534	0.0542827	0.999265	-4.3833
HABP4	-0.387575	0.119523	-2.03857	1.26443	0.054396	0.999265	-4.38356
MBD3L2	0.578604	0.143211	2.03825	1.26416	0.0544306	0.999265	-4.38364
SRSF3	0.557476	0.129486	2.03691	1.263	0.0545758	0.999265	-4.38397
GNG3	-0.598192	0.136905	-2.03686	1.26296	0.0545812	0.999265	-4.38398
TWF2	0.405212	0.0734966	2.03643	1.26259	0.0546272	0.999265	-4.38409
ZNF630	-0.542218	0.148664	-2.03636	1.26253	0.0546352	0.999265	-4.38411
TRIM49B	0.544719	0.133403	2.03549	1.26178	0.0547298	0.999265	-4.38432
GDI1	-0.392611	0.0845204	-2.03298	1.25961	0.0550035	0.999265	-4.38495
CHRNB2	-0.485996	0.0336404	-2.03032	1.25732	0.0552948	0.999265	-4.38561
ATP9A	-0.425225	0.0419233	-2.02973	1.25681	0.0553596	0.999265	-4.38576
GPSM1	-0.394655	0.0774673	-2.028	1.25531	0.0555503	0.999265	-4.38619
MRPS28	0.376162	-0.0713974	2.02683	1.2543	0.0556796	0.999265	-4.38648
SLC36A1	-0.421902	-0.0898364	-2.02616	1.25372	0.0557543	0.999265	-4.38665
SCN11A	0.524114	0.154514	2.02584	1.25345	0.0557889	0.999265	-4.38673
NFIL3	-0.496696	0.0716425	-2.02541	1.25308	0.0558364	0.999265	-4.38683
ZNF595	-0.404943	0.101586	-2.0234	1.25134	0.0560603	0.999265	-4.38733
EIF2B1	0.491715	0.0228731	2.02303	1.25103	0.0561011	0.999265	-4.38743
TK1	0.455515	-0.18016	2.02271	1.25075	0.0561365	0.999265	-4.3875
STK11IP	-0.607116	-0.051496	-2.02239	1.25048	0.0561719	0.999265	-4.38758
DMRTC1	0.499439	0.168453	2.02183	1.25	0.0562347	0.999265	-4.38772
DMRTC1B	0.499439	0.168453	2.02183	1.25	0.0562347	0.999265	-4.38772
ZNF286B	-0.413125	0.229928	-2.02069	1.24902	0.0563617	0.999265	-4.38801
QSOX2	-0.370862	0.00273046	-2.02052	1.24886	0.0563814	0.999265	-4.38805
C16orf89	0.471516	-0.113272	2.01905	1.2476	0.0565455	0.999265	-4.38841
GTPBP3	-0.378322	-0.0888103	-2.01861	1.24722	0.0565951	0.999265	-4.38852
HIST1H1T	0.5028	0.0936275	2.01792	1.24663	0.0566727	0.999265	-4.3887
NDFIP1	-0.443366	-0.192134	-2.01681	1.24567	0.0567974	0.999265	-4.38897
PTPN1	-0.365219	-0.0778987	-2.01563	1.24466	0.0569302	0.999265	-4.38926
LMOD3	0.608331	0.167071	2.01429	1.24351	0.0570808	0.999265	-4.3896
CRLS1	-0.435731	-0.200892	-2.01402	1.24327	0.0571117	0.999265	-4.38966
KIAA2026	-0.526236	0.290318	-2.01361	1.24292	0.0571584	0.999265	-4.38977
SPIRE1	-0.527777	0.177172	-2.01288	1.2423	0.0572405	0.999265	-4.38995
UGCG	-0.575563	0.0325228	-2.01199	1.24153	0.057342	0.999265	-4.39017
ZNF14	-0.659423	0.156094	-2.01199	1.24153	0.0573421	0.999265	-4.39017
FHDC1	-0.468997	-0.0409101	-2.01145	1.24106	0.0574034	0.999265	-4.3903
ZNF333	-0.512258	0.336204	-2.00977	1.23962	0.057594	0.999265	-4.39072
IL1RAPL2	-0.541673	0.0223481	-2.0092	1.23913	0.0576588	0.999265	-4.39086
RNF103	-0.535994	-0.0179941	-2.00775	1.23788	0.057825	0.999265	-4.39122
DPYSL4	-0.350069	0.0916824	-2.00715	1.23737	0.057893	0.999265	-4.39137
FAM160B2	-0.576031	0.180817	-2.00537	1.23584	0.0580977	0.999265	-4.39181
MCAM	0.483881	0.0534276	2.00522	1.23571	0.0581147	0.999265	-4.39185
GNPTG	0.467097	-0.136916	2.0041	1.23475	0.0582432	0.999265	-4.39212
FNDC11	-0.591928	-0.0456953	-2.00185	1.23283	0.0585025	0.999265	-4.39268
OR7E24	0.704988	0.188299	2.00165	1.23265	0.0585255	0.999265	-4.39273
ZNF525	-0.63053	0.0695887	-2.00147	1.23249	0.0585471	0.999265	-4.39278
ZNF33A	-0.432516	0.0773128	-2.00134	1.23239	0.0585616	0.999265	-4.39281
PRAMEF12	0.556903	0.139714	2.00117	1.23224	0.0585813	0.999265	-4.39285
ZSCAN29	-0.437004	-0.0508565	-2.00065	1.2318	0.0586413	0.999265	-4.39298
MST1	-0.502824	0.271087	-1.99834	1.22981	0.0589096	0.999265	-4.39355
TEX264	0.450444	0.12123	1.99759	1.22917	0.0589967	0.999265	-4.39374
PTCD1	-0.536101	0.221059	-1.99753	1.22912	0.059004	0.999265	-4.39375
SLC26A4	-0.56424	0.0588622	-1.99597	1.22778	0.059186	0.999265	-4.39414
ZNF354A	-0.473279	0.0996055	-1.99417	1.22624	0.0593959	0.999265	-4.39458
ADGRG6	-0.435125	0.100076	-1.99374	1.22587	0.0594467	0.999265	-4.39469
U2AF1L4	-0.471764	-0.163609	-1.99329	1.22549	0.0594985	0.999265	-4.3948
CELF4	-0.481074	0.0207442	-1.99321	1.22542	0.0595083	0.999265	-4.39482
DKK1	-0.393202	0.070376	-1.99274	1.22502	0.059564	0.999265	-4.39494
WTIP	0.405374	-0.0214233	1.99223	1.22458	0.0596238	0.999265	-4.39506
PRDX1	0.443855	0.0480944	1.99066	1.22324	0.0598086	0.999265	-4.39545
NLGN2	-0.496601	0.128368	-1.99056	1.22315	0.05982	0.999265	-4.39547
TMEM168	-0.504503	0.0860411	-1.98947	1.22222	0.0599487	0.999265	-4.39574
LRRC34	-0.396838	0.135942	-1.98804	1.221	0.060118	0.999265	-4.3961
NAA60	0.408823	-0.0346801	1.98758	1.22061	0.0601715	0.999265	-4.39621
BTN3A3	0.613924	0.264364	1.98682	1.21996	0.0602621	0.999265	-4.3964
FAM200A	-0.476278	0.131569	-1.98644	1.21963	0.060307	0.999265	-4.39649
JPT2	0.401765	-0.103259	1.98587	1.21915	0.0603746	0.999265	-4.39663
CCDC94	0.513797	-0.163482	1.98321	1.21688	0.060691	0.999265	-4.39729
SMOX	-0.498092	-0.0127487	-1.9831	1.21678	0.0607046	0.999265	-4.39732
COX18	-0.459282	-0.162388	-1.98219	1.216	0.0608135	0.999265	-4.39754
KRT39	0.406042	-0.0166408	1.98189	1.21574	0.0608495	0.999265	-4.39761
KATNAL2	-0.501244	0.0255453	-1.98136	1.2153	0.0609123	0.999265	-4.39774
PNMA5	0.707513	0.115051	1.98013	1.21424	0.0610598	0.999265	-4.39805
NPEPL1	-0.480768	0.00839365	-1.97995	1.21409	0.0610816	0.999265	-4.39809
PDE10A	-0.394216	-0.200848	-1.97931	1.21354	0.0611584	0.999265	-4.39825
CAPZA3	0.3927	0.156598	1.97919	1.21344	0.0611735	0.999265	-4.39828
RGS14	-0.556622	-0.0869345	-1.97843	1.21279	0.061264	0.999265	-4.39847
TMEM145	-0.475221	-0.104321	-1.97818	1.21258	0.0612946	0.999265	-4.39853
AHCYL1	0.453809	0.279778	1.97539	1.21019	0.0616319	0.999265	-4.39922
ZNF446	-0.468086	-0.19177	-1.97484	1.20973	0.0616983	0.999265	-4.39935
SMTNL1	0.508099	0.219637	1.9746	1.20952	0.0617273	0.999265	-4.39941
HLA-B	0.59178	0.0415792	1.97095	1.20642	0.0621701	0.999265	-4.40031
SBF1	-0.371612	-0.128326	-1.97064	1.20615	0.0622081	0.999265	-4.40039
ATG9B	-0.607562	0.147365	-1.97063	1.20614	0.0622102	0.999265	-4.40039
ANKRD36B	-0.371111	0.0150244	-1.96961	1.20527	0.0623348	0.999265	-4.40064
GBA2	-0.67273	-0.0106087	-1.96883	1.20461	0.0624302	0.999265	-4.40083
ZFP28	-0.442875	0.177421	-1.96784	1.20377	0.062551	0.999265	-4.40108
AHSA2	-0.451905	0.0120801	-1.96702	1.20307	0.0626519	0.999265	-4.40128
ZNF470	-0.456575	0.0611859	-1.96567	1.20192	0.0628174	0.999265	-4.40161
PLCG1	-0.387688	0.024571	-1.96551	1.20178	0.0628371	0.999265	-4.40165
CBLL1	-0.513896	0.122085	-1.96508	1.20142	0.0628897	0.999265	-4.40175
POMT1	-0.410012	0.0741062	-1.96467	1.20107	0.0629401	0.999265	-4.40185
ZNF573	-0.359818	0.131591	-1.96436	1.2008	0.0629792	0.999265	-4.40193
IDS	-0.40008	0.0471697	-1.96388	1.20039	0.0630384	0.999265	-4.40205
GSTP1	0.362899	-0.0150276	1.96289	1.19956	0.0631598	0.999265	-4.40229
LCK	0.528742	0.0301201	1.96244	1.19918	0.0632156	0.999265	-4.4024
ANKRD7	-0.456185	0.125102	-1.96223	1.199	0.0632416	0.999265	-4.40245
NPHS2	0.537807	0.0719338	1.96219	1.19896	0.0632473	0.999265	-4.40246
SELENOF	0.396902	0.0238927	1.96143	1.19831	0.0633416	0.999265	-4.40265
KIFC2	-0.375948	-0.0777658	-1.9596	1.19676	0.0635682	0.999265	-4.4031
LMBR1	-0.48552	0.157512	-1.95912	1.19635	0.063628	0.999265	-4.40322
COL3A1	-0.412754	-0.0857523	-1.9584	1.19574	0.0637172	0.999265	-4.40339
ARPC4	0.499187	-0.100797	1.95676	1.19434	0.063923	0.999265	-4.4038
ZSCAN22	-0.431834	-0.00857195	-1.95606	1.19375	0.0640099	0.999265	-4.40397
TNFSF13B	-0.600212	0.177493	-1.95553	1.1933	0.0640769	0.999265	-4.4041
PCYOX1L	-0.547082	-0.0765223	-1.95438	1.19233	0.0642203	0.999265	-4.40438
KLK12	0.449633	-0.089373	1.95421	1.19218	0.0642425	0.999265	-4.40442
TMEM187	-0.488574	0.0815507	-1.95327	1.19138	0.0643599	0.999265	-4.40465
FAM24B	-0.382987	-0.269396	-1.9531	1.19124	0.0643809	0.999265	-4.40469
DGKD	-0.367219	-0.203585	-1.95262	1.19084	0.0644413	0.999265	-4.40481
FRMD4A	-0.442949	0.068911	-1.95166	1.19002	0.0645624	0.999265	-4.40505
PCDHGA10	-0.488074	-0.0306808	-1.95146	1.18985	0.0645882	0.999265	-4.4051
SPC25	-0.488273	-0.0757297	-1.94989	1.18852	0.064786	0.999265	-4.40548
RWDD4	-0.516252	-0.0534291	-1.94862	1.18744	0.0649469	0.999265	-4.40579
FXYD7	-0.51678	0.0592333	-1.94789	1.18682	0.0650393	0.999265	-4.40597
SLC25A2	-0.499401	-0.0650602	-1.94663	1.18575	0.0652	0.999265	-4.40628
LIN7B	-0.428359	-0.14298	-1.94549	1.18479	0.0653453	0.999265	-4.40656
HERPUD1	0.494274	-0.0352526	1.94536	1.18468	0.0653617	0.999265	-4.40659
MRPL54	0.647093	-0.235562	1.94364	1.18322	0.0655814	0.999265	-4.40701
CALML6	-0.495514	0.0836665	-1.94353	1.18313	0.0655953	0.999265	-4.40704
BEST1	0.510346	0.136793	1.94299	1.18267	0.0656642	0.999265	-4.40717
PPIP5K1	-0.473	-0.00550701	-1.94177	1.18164	0.0658205	0.999265	-4.40747
GOLGA6L2	0.742062	0.138229	1.9413	1.18124	0.0658807	0.999265	-4.40758
INO80	-0.391595	0.0685146	-1.93764	1.17815	0.0663514	0.999265	-4.40848
GAB1	-0.591106	0.0680505	-1.93725	1.17782	0.0664024	0.999265	-4.40857
DIABLO	0.60999	-0.213263	1.93703	1.17763	0.0664312	0.999265	-4.40863
ZFP62	-0.456805	0.0174395	-1.93668	1.17733	0.0664763	0.999265	-4.40871
ZNF454	-0.373635	0.201054	-1.93397	1.17505	0.066827	0.999265	-4.40937
GTSF1L	0.596378	0.175688	1.93343	1.17459	0.0668982	0.999265	-4.40951
RAB34	0.381967	0.246404	1.93316	1.17436	0.0669336	0.999265	-4.40957
HOXB5	0.38894	-0.0772212	1.93271	1.17398	0.0669911	0.999265	-4.40968
PCDHGA4	-0.540502	0.0110406	-1.93254	1.17384	0.0670138	0.999265	-4.40972
PCDHGA5	-0.573637	-0.0158559	-1.93248	1.17378	0.067022	0.999265	-4.40974
PCDHB10	-0.482327	0.0663506	-1.92845	1.17039	0.0675482	0.999265	-4.41072
ZNF624	-0.475344	0.0603868	-1.92779	1.16983	0.0676355	0.999265	-4.41088
SEPHS2	0.330665	-0.167282	1.92725	1.16937	0.0677059	0.999265	-4.41101
CA5B	-0.463333	-0.0593108	-1.92722	1.16935	0.0677097	0.999265	-4.41102
LARP1	-0.4117	-0.00236758	-1.92713	1.16927	0.0677214	0.999265	-4.41104
SNAPC4	-0.424364	0.107597	-1.92367	1.16635	0.0681789	0.999265	-4.41189
SERPINF2	0.522447	-0.0727145	1.92314	1.16591	0.0682484	0.999265	-4.41201
VPS25	0.536566	-0.0553075	1.92297	1.16576	0.0682714	0.999265	-4.41206
PNPLA3	0.40962	0.120427	1.92178	1.16476	0.0684283	0.999265	-4.41234
ALPK2	0.502521	0.0732521	1.92078	1.16392	0.0685616	0.999265	-4.41259
EMD	-0.354615	-0.0337618	-1.92047	1.16366	0.0686026	0.999265	-4.41266
SLC23A2	-0.38291	0.03847	-1.92004	1.1633	0.0686599	0.999265	-4.41277
F8	-0.41819	0.11722	-1.91865	1.16212	0.0688456	0.999265	-4.41311
PHYHD1	0.379003	-0.301321	1.91852	1.16202	0.0688624	0.999265	-4.41314
FZD10	-0.606901	0.115534	-1.91787	1.16147	0.0689497	0.999265	-4.4133
CCDC130	-0.489167	0.0973881	-1.91592	1.15983	0.0692103	0.999265	-4.41377
NRN1	-0.589466	0.215977	-1.91549	1.15947	0.0692681	0.999265	-4.41388
DNAJC22	0.407021	-0.169487	1.91424	1.15841	0.0694363	0.999265	-4.41418
KCNIP2	0.426175	-0.126139	1.91223	1.15672	0.0697074	0.999265	-4.41467
FAM57B	-0.589388	0.0594524	-1.9119	1.15645	0.0697517	0.999265	-4.41475
MEPCE	-0.448621	-0.034754	-1.91185	1.15641	0.0697581	0.999265	-4.41476
MAGEA3	0.47193	-0.118507	1.91084	1.15556	0.0698947	0.999265	-4.41501
ZNF883	-0.326457	0.1854	-1.91075	1.15548	0.0699067	0.999265	-4.41503
BCORL1	-0.52234	0.0781479	-1.90813	1.15328	0.0702626	0.999265	-4.41566
ZMYM6	-0.441303	0.18439	-1.90788	1.15307	0.070296	0.999265	-4.41572
LCP1	0.371402	0.11376	1.90704	1.15237	0.07041	0.999265	-4.41593
WIZ	-0.439069	0.0355356	-1.90469	1.15039	0.0707305	0.999265	-4.4165
SWI5	-0.427062	-0.0637562	-1.90395	1.14977	0.0708314	0.999265	-4.41668
TDRD3	-0.466293	0.104884	-1.90364	1.14951	0.0708741	0.999265	-4.41675
MYDGF	0.439576	-0.0624357	1.90295	1.14893	0.0709684	0.999265	-4.41692
C1orf194	-0.364453	0.0689795	-1.90149	1.14771	0.0711687	0.999265	-4.41727
PTBP1	0.336884	0.143032	1.90125	1.14751	0.071202	0.999265	-4.41733
ZNF12	-0.465201	-0.0269573	-1.90084	1.14716	0.0712585	0.999265	-4.41743
PRSS3	0.532981	0.193971	1.90016	1.14659	0.0713529	0.999265	-4.4176
FAAP24	-0.552781	-0.133318	-1.90009	1.14653	0.0713618	0.999265	-4.41761
PTPN22	0.490147	0.153432	1.90004	1.14649	0.071369	0.999265	-4.41763
CEL	-0.554971	-0.0879742	-1.89995	1.14641	0.0713818	0.999265	-4.41765
LGR5	-0.381865	0.0497387	-1.89959	1.14611	0.0714311	0.999265	-4.41773
MEF2B	0.395182	-0.207728	1.89919	1.14578	0.0714859	0.999265	-4.41783
IFT22	-0.530555	0.143306	-1.89835	1.14507	0.0716025	0.999265	-4.41803
GSTM2	-0.370929	0.225321	-1.89749	1.14436	0.0717203	0.999265	-4.41824
ZNF711	-0.442726	0.121978	-1.89709	1.14402	0.0717764	0.999265	-4.41834
SERPINA5	0.349922	0.120281	1.89706	1.14399	0.0717808	0.999265	-4.41835
PDIA4	0.346782	0.213207	1.89619	1.14326	0.0719015	0.999265	-4.41856
FAM185A	-0.580754	0.21425	-1.89499	1.14226	0.072067	0.999265	-4.41885
TET3	-0.480091	0.0301897	-1.89454	1.14188	0.0721304	0.999265	-4.41896
HIST1H4C	0.420556	0.184121	1.8944	1.14177	0.0721496	0.999265	-4.41899
SLC2A8	-0.402606	-0.14572	-1.89279	1.14042	0.0723736	0.999265	-4.41938
BRWD3	-0.416283	0.109592	-1.89251	1.14018	0.0724129	0.999265	-4.41945
CMPK2	0.573644	0.0784866	1.89245	1.14014	0.0724207	0.999265	-4.41946
HNRNPK	0.438922	0.29561	1.89068	1.13865	0.0726688	0.999265	-4.41989
GMPS	-0.534155	0.164804	-1.8906	1.13859	0.0726796	0.999265	-4.41991
CFI	0.484763	0.242694	1.89033	1.13837	0.0727167	0.999265	-4.41997
NUDT13	-0.396475	-0.060444	-1.88956	1.13772	0.0728253	0.999265	-4.42016
RAB3A	-0.50414	-0.139941	-1.88956	1.13771	0.0728259	0.999265	-4.42016
ASIC3	-0.462249	-0.0399412	-1.88925	1.13746	0.0728688	0.999265	-4.42023
MPP3	-0.591043	-0.0709739	-1.88847	1.1368	0.0729788	0.999265	-4.42042
ZNF273	-0.455612	0.196854	-1.88528	1.13414	0.0734279	0.999265	-4.42119
ARFRP1	-0.446974	-0.0629549	-1.88491	1.13383	0.0734804	0.999265	-4.42128
PRPF19	0.485544	-0.0109384	1.88425	1.13328	0.0735736	0.999265	-4.42144
POTEI	-0.478818	0.0951577	-1.88384	1.13294	0.0736316	0.999265	-4.42154
ZNF518B	-0.444929	0.235207	-1.88382	1.13292	0.0736338	0.999265	-4.42155
ATP1A3	-0.459536	-0.0338157	-1.88353	1.13268	0.0736758	0.999265	-4.42162
FAM53A	-0.450659	0.0805344	-1.88266	1.13195	0.0737987	0.999265	-4.42183
ZCWPW1	-0.440398	-0.160364	-1.88189	1.13131	0.0739078	0.999265	-4.42201
SIMC1	-0.460161	0.236421	-1.88185	1.13128	0.0739134	0.999265	-4.42202
SAMD9L	0.446788	0.148046	1.88076	1.13037	0.0740685	0.999265	-4.42228
C10orf90	0.347321	0.184485	1.88016	1.12987	0.0741532	0.999265	-4.42243
HIST1H2AD	0.394229	0.266198	1.88015	1.12986	0.0741552	0.999265	-4.42243
SYDE1	-0.428665	0.174767	-1.8793	1.12915	0.0742763	0.999265	-4.42264
RC3H1	-0.47819	0.267702	-1.87595	1.12635	0.0747562	0.999265	-4.42344
NTF3	0.452121	0.047084	1.87544	1.12593	0.0748291	0.999265	-4.42357
IGSF5	-0.375245	0.119017	-1.87502	1.12558	0.074889	0.999265	-4.42367
SECISBP2	-0.452247	0.206287	-1.8746	1.12523	0.0749495	0.999265	-4.42377
KCNQ4	-0.398545	0.213487	-1.87442	1.12508	0.0749755	0.999265	-4.42381
CYP2U1	-0.419977	0.0255166	-1.8726	1.12356	0.0752377	0.999265	-4.42425
PRAMEF20	0.499724	0.198507	1.87253	1.1235	0.0752483	0.999265	-4.42427
TATDN3	-0.581228	0.0233867	-1.87245	1.12344	0.0752598	0.999265	-4.42429
ABCC1	-0.514548	0.103546	-1.8723	1.12332	0.0752809	0.999265	-4.42432
GOLGA2	-0.409127	0.0521016	-1.8718	1.1229	0.0753527	0.999265	-4.42444
ZNF101	-0.429327	0.0517577	-1.87172	1.12283	0.0753653	0.999265	-4.42446
EBLN2	-0.428063	0.19489	-1.87074	1.12202	0.0755066	0.999265	-4.4247
PCDHGB5	-0.508692	-0.0547398	-1.87002	1.12142	0.07561	0.999265	-4.42487
OAS1	0.717079	0.0171229	1.8694	1.1209	0.0757012	0.999265	-4.42502
ZNF394	-0.408125	0.0608272	-1.86922	1.12075	0.0757264	0.999265	-4.42506
IVNS1ABP	-0.39129	0.292737	-1.86832	1.12	0.0758572	0.999265	-4.42528
SOGA1	-0.395231	0.0401175	-1.86756	1.11937	0.0759681	0.999265	-4.42546
OTOL1	0.552885	0.151102	1.86744	1.11927	0.075985	0.999265	-4.42549
PMPCB	-0.570226	0.0474582	-1.86679	1.11873	0.0760793	0.999265	-4.42564
TFDP3	0.411037	0.210134	1.86656	1.11854	0.076114	0.999265	-4.4257
WDR47	-0.405037	0.0728655	-1.86641	1.11841	0.0761361	0.999265	-4.42574
OR2B6	0.421519	0.0181654	1.8655	1.11765	0.0762686	0.999265	-4.42596
GDF9	-0.478305	0.0736763	-1.8653	1.11749	0.0762969	0.999265	-4.426
AMDHD2	-0.432441	-0.153453	-1.86496	1.1172	0.0763477	0.999265	-4.42609
ZNF699	-0.563582	0.00789806	-1.8647	1.11699	0.0763855	0.999265	-4.42615
PCDHA3	-0.357506	-0.0267426	-1.8629	1.1155	0.0766481	0.999265	-4.42658
KIF3A	-0.329681	-0.00168474	-1.86228	1.11498	0.0767402	0.999265	-4.42673
ZNF823	-0.415595	0.00700227	-1.86174	1.11453	0.0768195	0.999265	-4.42686
EXPH5	-0.411744	0.054369	-1.86167	1.11448	0.0768286	0.999265	-4.42687
PLSCR3	-0.536687	-0.0695914	-1.86016	1.11322	0.0770511	0.999265	-4.42724
POLR2I	-0.592404	-0.0115573	-1.85982	1.11294	0.0771013	0.999265	-4.42732
ANGEL2	-0.503915	0.301903	-1.8588	1.11209	0.0772519	0.999265	-4.42756
ITGB2	0.382302	0.116677	1.85879	1.11208	0.0772534	0.999265	-4.42757
AKR1E2	-0.349353	-0.0476103	-1.85825	1.11164	0.0773328	0.999265	-4.42769
MESD	0.40932	-0.0541718	1.85794	1.11138	0.0773784	0.999265	-4.42777
RTF1	-0.440659	0.0736118	-1.85704	1.11063	0.0775117	0.999265	-4.42798
TRERF1	-0.457362	-0.106319	-1.85685	1.11047	0.0775409	0.999265	-4.42803
PIAS2	-0.443718	0.226101	-1.85674	1.11038	0.0775571	0.999265	-4.42806
SLC22A4	-0.391914	-0.0724712	-1.85636	1.11007	0.0776129	0.999265	-4.42815
MSS51	-0.513936	0.0318605	-1.85624	1.10997	0.0776304	0.999265	-4.42818
CD247	0.454195	-0.130808	1.85606	1.10981	0.0776579	0.999265	-4.42822
PTGES3	0.498423	0.181435	1.85512	1.10904	0.077797	0.999265	-4.42845
RIMBP3	0.394429	0.011272	1.8536	1.10777	0.0780237	0.999265	-4.42881
CAMLG	-0.395803	0.0334034	-1.85342	1.10762	0.0780505	0.999265	-4.42885
GRB2	0.367733	-0.113574	1.85217	1.10659	0.0782359	0.999265	-4.42915
CYP26B1	-0.470729	0.109689	-1.85193	1.10639	0.0782728	0.999265	-4.42921
MLIP	0.503909	0.194071	1.85174	1.10623	0.0783006	0.999265	-4.42925
NAPSA	0.462345	-0.0903384	1.85155	1.10608	0.0783287	0.999265	-4.4293
AGK	-0.494682	0.231286	-1.85094	1.10557	0.0784198	0.999265	-4.42945
PCDHB6	-0.328141	0.139765	-1.85093	1.10557	0.0784212	0.999265	-4.42945
WASHC1	-0.348704	-0.0168366	-1.85063	1.10532	0.0784662	0.999265	-4.42952
PLPP6	-0.491966	0.063709	-1.85036	1.10509	0.0785064	0.999265	-4.42958
RBFOX1	0.431226	0.0601334	1.84988	1.1047	0.0785782	0.999265	-4.4297
FPR1	0.570768	0.141015	1.84925	1.10417	0.0786731	0.999265	-4.42985
ALG1L2	0.572327	0.124869	1.84851	1.10356	0.0787842	0.999265	-4.43003
LZIC	-0.402468	0.00791449	-1.8482	1.1033	0.0788308	0.999265	-4.4301
NMT2	-0.40841	0.0997401	-1.84751	1.10273	0.0789346	0.999265	-4.43027
KLK6	0.360962	0.202127	1.84737	1.10262	0.0789559	0.999265	-4.4303
METTL27	-0.343044	-0.00134518	-1.84702	1.10233	0.0790078	0.999265	-4.43038
C7orf25	-0.480636	0.0405148	-1.84527	1.10088	0.0792721	0.999265	-4.4308
PTPRB	0.367981	-0.130479	1.84492	1.10059	0.0793253	0.999265	-4.43089
STON1-GTF2A1L	-0.389366	0.234733	-1.84484	1.10052	0.0793372	0.999265	-4.4309
TRIM36	-0.485279	-0.0697758	-1.84288	1.09891	0.0796333	0.999265	-4.43137
C19orf18	-0.354897	-0.221944	-1.84241	1.09851	0.0797049	0.999265	-4.43148
FAM47E-STBD1	0.569312	-0.0802136	1.84183	1.09804	0.0797929	0.999265	-4.43162
ZNF7	-0.530927	0.0294031	-1.8414	1.09768	0.0798589	0.999265	-4.43173
SH3D21	-0.541249	-0.0140712	-1.84139	1.09767	0.0798609	0.999265	-4.43173
PTGES3L	-0.603488	0.149818	-1.84076	1.09715	0.0799552	0.999265	-4.43188
PHYKPL	-0.442334	-0.0123501	-1.83994	1.09647	0.0800806	0.999265	-4.43207
CATSPER1	0.468558	0.128883	1.83966	1.09624	0.0801239	0.999265	-4.43214
TCFL5	-0.414154	0.0740747	-1.83923	1.09588	0.0801897	0.999265	-4.43224
PDHB	0.587391	0.156206	1.83915	1.09582	0.0802005	0.999265	-4.43226
HSP90AA1	0.381693	0.181226	1.83862	1.09538	0.0802827	0.999265	-4.43239
ARL6IP4	0.389937	-0.240379	1.83846	1.09525	0.0803059	0.999265	-4.43243
TMEM189	-0.474814	0.114075	-1.8381	1.09495	0.0803619	0.999265	-4.43251
HCLS1	0.635437	0.0700657	1.83622	1.0934	0.08065	0.999265	-4.43296
MZF1	-0.423934	-0.0917549	-1.83528	1.09262	0.0807938	0.999265	-4.43319
C19orf44	-0.46443	0.166128	-1.83524	1.09259	0.0808004	0.999265	-4.4332
ARID3B	-0.420974	-0.0941402	-1.83482	1.09225	0.0808639	0.999265	-4.43329
PTMA	0.48832	-0.0741647	1.83457	1.09204	0.0809019	0.999265	-4.43335
ELOA3B	0.489916	0.068361	1.83417	1.09171	0.0809637	0.999265	-4.43345
TAGAP	0.377093	0.142061	1.83408	1.09163	0.0809778	0.999265	-4.43347
DCTD	-0.514287	0.0238299	-1.83397	1.09155	0.0809943	0.999265	-4.4335
FAM234A	0.380615	-0.105201	1.8339	1.09148	0.0810057	0.999265	-4.43351
BICD2	-0.427363	0.20383	-1.83362	1.09126	0.0810485	0.999265	-4.43358
GID8	-0.330956	-0.0206971	-1.83326	1.09095	0.0811049	0.999265	-4.43367
EIF3CL	0.335233	0.0587396	1.83302	1.09076	0.0811412	0.999265	-4.43372
SLU7	-0.433575	-0.278748	-1.832	1.08991	0.0812992	0.999265	-4.43397
TNPO3	-0.372858	0.330224	-1.83127	1.08931	0.0814114	0.999265	-4.43414
PDCD1LG2	-0.516714	0.241959	-1.83085	1.08897	0.0814758	0.999265	-4.43424
RPL39	-0.391697	-0.0598576	-1.83062	1.08878	0.0815118	0.999265	-4.4343
HEMK1	-0.348288	0.106177	-1.82956	1.08791	0.0816759	0.999265	-4.43455
TOPORS	-0.460852	0.229633	-1.82949	1.08784	0.0816876	0.999265	-4.43457
ZNF587B	-0.457412	0.0159854	-1.8294	1.08777	0.0817011	0.999265	-4.43459
CRAT	-0.349377	0.0279059	-1.82892	1.08738	0.0817754	0.999265	-4.4347
GON7	0.335181	-0.117332	1.82807	1.08667	0.0819078	0.999265	-4.4349
LIPG	-0.490008	0.0819194	-1.82743	1.08615	0.0820063	0.999265	-4.43505
PLA2G16	0.399838	0.197406	1.8263	1.08522	0.0821832	0.999265	-4.43532
COX6A1	0.503599	-0.116648	1.82607	1.08503	0.0822185	0.999265	-4.43538
UBOX5	-0.455019	-0.0395991	-1.82536	1.08445	0.082329	0.999265	-4.43555
SYPL2	0.467001	0.0703018	1.82524	1.08435	0.0823479	0.999265	-4.43558
PRAMEF4	0.568882	0.240464	1.82505	1.08419	0.0823772	0.999265	-4.43562
PRAMEF1	0.516149	0.162636	1.82477	1.08396	0.0824209	0.999265	-4.43569
MAPK15	-0.374435	0.252523	-1.82436	1.08362	0.0824855	0.999265	-4.43578
HIVEP3	-0.404536	0.200727	-1.82431	1.08358	0.0824927	0.999265	-4.4358
ILVBL	-0.334425	0.0306017	-1.82395	1.08329	0.0825491	0.999265	-4.43588
BMP7	-0.403238	-0.359832	-1.82359	1.08299	0.0826054	0.999265	-4.43597
PRELID3B	-0.46771	0.194044	-1.82352	1.08293	0.0826174	0.999265	-4.43598
SPINK8	0.348331	-0.177717	1.8235	1.08291	0.0826202	0.999265	-4.43599
MAGEC1	0.578469	0.172119	1.82344	1.08287	0.0826291	0.999265	-4.436
MAP1S	-0.375694	0.129541	-1.82333	1.08278	0.0826461	0.999265	-4.43603
APOBEC3C	0.411502	0.114452	1.82173	1.08146	0.0828979	0.999265	-4.43641
SYT16	0.477659	0.13474	1.82106	1.08091	0.0830028	0.999265	-4.43657
MAGEH1	-0.49575	-0.00131456	-1.82084	1.08072	0.083038	0.999265	-4.43662
ZNF845	-0.409831	0.267559	-1.81944	1.07958	0.0832571	0.999265	-4.43695
GOLGA6D	0.487963	0.18861	1.81835	1.07868	0.0834299	0.999265	-4.43721
NDUFB10	0.343857	-0.210089	1.81808	1.07846	0.083472	0.999265	-4.43727
SLC9A3R2	0.329183	-0.122618	1.81797	1.07837	0.083489	0.999265	-4.4373
TMEM74B	-0.385697	-0.0387507	-1.81722	1.07775	0.0836078	0.999265	-4.43748
PCDHGB7	-0.510517	-0.0325896	-1.817	1.07757	0.0836436	0.999265	-4.43753
OR1L8	0.610824	0.225862	1.81681	1.07741	0.0836735	0.999265	-4.43758
SOX30	0.421764	0.109554	1.81641	1.07708	0.0837369	0.999265	-4.43767
LY6G6C	-0.448475	-0.0151515	-1.81634	1.07703	0.0837481	0.999265	-4.43769
IMMP2L	-0.601815	0.00778441	-1.81552	1.07636	0.0838771	0.999265	-4.43788
SELL	0.486925	0.014118	1.81464	1.07563	0.0840179	0.999265	-4.43809
SERPINH1	0.305656	0.0242285	1.81463	1.07562	0.0840197	0.999265	-4.43809
AK5	-0.454412	0.110323	-1.81403	1.07513	0.0841137	0.999265	-4.43823
HNRNPC	0.646306	0.143515	1.8137	1.07486	0.0841664	0.999265	-4.43831
KATNAL1	-0.456088	0.0547797	-1.81348	1.07468	0.0842023	0.999265	-4.43837
CCT8L2	0.552063	0.129147	1.81299	1.07427	0.0842803	0.999265	-4.43848
CAPN10	-0.447783	-0.0767765	-1.81184	1.07333	0.0844628	0.999265	-4.43875
SPIN3	-0.433733	0.0426682	-1.81132	1.07291	0.0845461	0.999265	-4.43888
DDX6	-0.472406	-0.0657785	-1.81086	1.07253	0.0846199	0.999265	-4.43899
PLCG2	0.401096	0.166263	1.8101	1.0719	0.0847418	0.999265	-4.43917
ZNF799	-0.385279	0.131817	-1.80996	1.07179	0.0847637	0.999265	-4.4392
E2F4	0.531446	-0.0399457	1.80928	1.07123	0.0848728	0.999265	-4.43936
PSMB6	0.557785	-0.131513	1.80921	1.07118	0.084883	0.999265	-4.43938
ACTG1	0.424974	0.126163	1.80817	1.07032	0.0850514	0.999265	-4.43962
ASAP3	-0.449973	0.126264	-1.80786	1.07007	0.0851007	0.999265	-4.4397
DDX54	0.425863	0.119819	1.80691	1.06929	0.0852525	0.999265	-4.43992
SLC25A51	-0.500647	0.343505	-1.80652	1.06897	0.0853158	0.999265	-4.44001
MAFB	-0.382591	-0.0684127	-1.80636	1.06884	0.0853418	0.999265	-4.44005
TRMT6	-0.452743	-0.0667041	-1.80561	1.06822	0.0854631	0.999265	-4.44023
OCLM	-0.3707	0.163222	-1.80529	1.06796	0.0855138	0.999265	-4.4403
GAPVD1	-0.397385	0.1317	-1.80512	1.06782	0.0855416	0.999265	-4.44034
ASXL1	-0.432483	0.18031	-1.80494	1.06768	0.0855701	0.999265	-4.44039
UQCRHL	-0.356021	-0.121029	-1.80412	1.067	0.0857032	0.999265	-4.44058
TCAF2	-0.402446	0.0986472	-1.80397	1.06688	0.085728	0.999265	-4.44062
SOX12	-0.325414	-0.19852	-1.80349	1.06649	0.0858051	0.999265	-4.44073
GNG5	0.361732	0.16646	1.80327	1.06631	0.0858405	0.999265	-4.44078
CLCNKA	-0.440643	0.00340423	-1.80299	1.06608	0.0858865	0.999265	-4.44085
ZFP36	-0.344176	-0.0269044	-1.80264	1.06579	0.0859424	0.999265	-4.44093
COQ4	-0.30884	-0.100127	-1.80242	1.06561	0.0859782	0.999265	-4.44098
APOL1	0.334518	0.0431678	1.80233	1.06554	0.0859932	0.999265	-4.441
PCDHA2	-0.400111	0.0481657	-1.80215	1.06539	0.0860217	0.999265	-4.44105
TMEM44	-0.351489	-0.0694666	-1.80053	1.06406	0.0862855	0.999265	-4.44143
CASQ2	0.391987	0.168318	1.80027	1.06385	0.086327	0.999265	-4.44149
RBL1	-0.473185	0.213642	-1.80007	1.06368	0.0863605	0.999265	-4.44154
SGTB	-0.412483	0.0977767	-1.79995	1.06359	0.08638	0.999265	-4.44157
OR6C70	0.404722	0.103643	1.7995	1.06322	0.086453	0.999265	-4.44167
EIF2AK4	-0.399478	0.211482	-1.79902	1.06283	0.0865311	0.999265	-4.44179
HIST1H2BC	0.337591	0.290719	1.7976	1.06167	0.0867619	0.999265	-4.44212
UPK3BL1	-0.442508	-0.112296	-1.7976	1.06167	0.0867623	0.999265	-4.44212
USP17L2	0.465457	0.0297425	1.79744	1.06154	0.0867878	0.999265	-4.44216
APOBEC3D	0.394372	-0.00857659	1.7971	1.06126	0.086844	0.999265	-4.44224
MED11	0.37032	-0.0669827	1.79689	1.06109	0.0868779	0.999265	-4.44229
FASTKD5	-0.449502	-0.0206579	-1.79611	1.06045	0.0870063	0.999265	-4.44247
FAM106B	-0.345143	0.181486	-1.79578	1.06018	0.0870597	0.999265	-4.44255
ALK	-0.352169	0.178705	-1.79534	1.05982	0.0871316	0.999265	-4.44265
RNASE4	-0.473413	0.0221878	-1.79434	1.05901	0.0872956	0.999265	-4.44289
CDKN3	-0.409581	-0.124428	-1.79302	1.05792	0.0875141	0.999265	-4.4432
LRCH4	-0.451763	-0.0935985	-1.79297	1.05788	0.0875223	0.999265	-4.44321
PFN1	0.466708	0.0555607	1.79255	1.05754	0.0875911	0.999265	-4.44331
LRP5L	-0.463453	0.00203443	-1.79239	1.05741	0.0876167	0.999265	-4.44335
ZNF124	-0.368432	0.0238959	-1.79234	1.05737	0.0876253	0.999265	-4.44336
SLC35C2	-0.474751	-0.135842	-1.7916	1.05676	0.0877479	0.999265	-4.44354
SLC35B4	-0.513671	0.0851676	-1.79121	1.05645	0.0878118	0.999265	-4.44363
UBE3A	-0.456316	0.0403254	-1.78928	1.05488	0.0881301	0.999265	-4.44408
IGFBP5	-0.398215	0.0741738	-1.7892	1.0548	0.0881446	0.999265	-4.4441
AHSA1	0.48519	0.1821	1.78919	1.0548	0.0881455	0.999265	-4.4441
PSMA6	0.428057	-0.224153	1.78855	1.05428	0.0882512	0.999265	-4.44425
MOCS3	-0.368512	0.0525444	-1.78833	1.0541	0.0882881	0.999265	-4.4443
KRTAP1-4	0.487231	0.0828731	1.78776	1.05363	0.0883832	0.999265	-4.44444
HIST1H3B	0.370205	0.21362	1.78758	1.05349	0.0884119	0.999265	-4.44448
DENR	0.540714	0.0689526	1.78758	1.05348	0.0884133	0.999265	-4.44448
CST6	0.483959	-0.109189	1.78666	1.05273	0.0885661	0.999265	-4.4447
FCGBP	0.370767	0.189015	1.78658	1.05267	0.0885794	0.999265	-4.44472
CSTF1	-0.428335	0.119055	-1.78553	1.05181	0.0887543	0.999265	-4.44496
BRD4	-0.350474	0.244583	-1.78541	1.05172	0.0887732	0.999265	-4.44499
OSGIN1	0.423726	-0.0223396	1.78518	1.05153	0.0888112	0.999265	-4.44504
BAHD1	-0.375096	-0.1098	-1.78472	1.05115	0.0888892	0.999265	-4.44515
ZNF337	-0.38459	-0.101843	-1.784	1.05057	0.0890083	0.999265	-4.44532
RHBDL1	-0.358538	-0.191548	-1.78393	1.05051	0.0890204	0.999265	-4.44534
NBAS	-0.349589	0.145655	-1.78339	1.05007	0.0891109	0.999265	-4.44547
RECK	-0.379861	0.241121	-1.78301	1.04976	0.0891734	0.999265	-4.44555
EFR3B	-0.33845	-0.0426037	-1.78291	1.04968	0.0891916	0.999265	-4.44558
ACAT1	-0.469032	-0.0688992	-1.78227	1.04916	0.0892983	0.999265	-4.44573
ARMC5	0.50949	-0.125958	1.78188	1.04884	0.089364	0.999265	-4.44582
C9orf163	-0.324527	-0.0842481	-1.78185	1.04882	0.0893684	0.999265	-4.44583
RBM11	0.336673	0.0674969	1.78167	1.04867	0.0893991	0.999265	-4.44587
CAPN13	0.362267	-0.138806	1.78161	1.04862	0.0894082	0.999265	-4.44588
SPAG11B	0.542005	0.145083	1.7816	1.04861	0.0894111	0.999265	-4.44589
ZNF211	-0.353838	-0.0876979	-1.78092	1.04806	0.0895251	0.999265	-4.44605
PLXNA2	-0.575524	0.0957822	-1.77967	1.04704	0.089734	0.999265	-4.44634
M6PR	0.385871	-0.03259	1.7794	1.04682	0.0897793	0.999265	-4.4464
MAN2B1	-0.516002	0.131769	-1.77883	1.04636	0.0898757	0.999265	-4.44654
ZSCAN23	-0.305278	0.114206	-1.7781	1.04577	0.0899982	0.999265	-4.44671
ELMO2	-0.407382	0.056316	-1.77681	1.04471	0.0902169	0.999265	-4.44701
NSL1	0.466074	0.140255	1.77619	1.04421	0.090321	0.999265	-4.44716
P2RX7	0.386502	0.188502	1.77619	1.04421	0.0903218	0.999265	-4.44716
CAMKK2	0.446148	0.0974886	1.77455	1.04287	0.0905999	0.999265	-4.44754
TMEM55B	0.315086	-0.250441	1.77359	1.04209	0.0907628	0.999265	-4.44777
DUS4L	-0.468203	0.0140815	-1.77256	1.04126	0.0909378	0.999265	-4.44801
ZNF548	-0.405447	-0.185063	-1.77251	1.04122	0.0909455	0.999265	-4.44802
PYM1	0.450901	-0.221346	1.77241	1.04114	0.0909625	0.999265	-4.44804
MINDY2	-0.315658	0.0522065	-1.77164	1.04051	0.0910943	0.999265	-4.44822
ACOT6	0.599221	0.219986	1.77146	1.04037	0.0911244	0.999265	-4.44826
HYAL2	0.405916	0.173261	1.77131	1.04024	0.0911502	0.999265	-4.4483
MTFR1L	-0.340907	-0.0715593	-1.7706	1.03967	0.0912708	0.999265	-4.44846
LARS	-0.407464	0.128984	-1.77047	1.03956	0.091294	0.999265	-4.4485
TRIML2	-0.363946	0.160106	-1.77024	1.03938	0.0913318	0.999265	-4.44855
MUC5AC	0.508694	0.0650068	1.76901	1.03838	0.0915421	0.999265	-4.44884
GALNT8	0.46885	0.0708803	1.76852	1.03798	0.0916267	0.999265	-4.44895
KLHL9	-0.494259	0.396946	-1.76794	1.03751	0.0917264	0.999265	-4.44909
DCTPP1	0.381898	-0.233486	1.76791	1.03748	0.0917318	0.999265	-4.4491
CEACAM8	0.475107	0.127908	1.76762	1.03725	0.09178	0.999265	-4.44916
TMEM8A	0.368887	-0.166489	1.76715	1.03687	0.0918609	0.999265	-4.44927
HMCES	0.398219	0.19075	1.76714	1.03686	0.0918634	0.999265	-4.44927
TESC	0.52526	-0.0368001	1.76693	1.03669	0.0918991	0.999265	-4.44932
CD300LD	0.64208	0.135395	1.76688	1.03665	0.0919073	0.999265	-4.44933
PCDHB4	-0.370047	0.0617363	-1.76685	1.03662	0.0919133	0.999265	-4.44934
ZNF879	-0.459147	0.000428422	-1.76664	1.03645	0.0919494	0.999265	-4.44939
CHST1	0.415916	-0.154565	1.76553	1.03556	0.0921391	0.999265	-4.44965
OR4M2	0.542017	0.0599411	1.76551	1.03554	0.0921428	0.999265	-4.44966
TRAPPC2	-0.465424	0.154976	-1.7653	1.03536	0.0921801	0.999265	-4.44971
TCTE3	-0.535218	0.0132721	-1.76527	1.03534	0.0921846	0.999265	-4.44971
DGKE	-0.332448	-0.143451	-1.76468	1.03487	0.0922858	0.999265	-4.44985
TFAP4	0.345341	0.0863667	1.76409	1.03438	0.0923883	0.999265	-4.44999
RASGRP2	-0.684712	0.217766	-1.76331	1.03375	0.0925226	0.999265	-4.45017
ZSWIM3	-0.459608	-0.0545532	-1.76327	1.03372	0.0925298	0.999265	-4.45018
VWA8	-0.360877	0.123478	-1.76304	1.03353	0.0925698	0.999265	-4.45023
CSAG3	0.305269	-0.00290019	1.7624	1.03301	0.09268	0.999265	-4.45038
TIGD4	-0.326745	0.105763	-1.76233	1.03296	0.0926924	0.999265	-4.4504
CHIC1	-0.479113	0.0923747	-1.7618	1.03253	0.0927833	0.999265	-4.45052
AGAP3	-0.370857	0.112633	-1.76127	1.0321	0.0928755	0.999265	-4.45065
PSORS1C2	-0.384207	-0.150026	-1.76118	1.03203	0.0928911	0.999265	-4.45067
NTHL1	0.426495	-0.0286947	1.76082	1.03174	0.0929525	0.999265	-4.45075
ABCC2	-0.407609	-0.0328996	-1.76063	1.03158	0.0929861	0.999265	-4.4508
HIST1H2BF	0.324086	0.293128	1.75929	1.0305	0.0932184	0.999265	-4.45111
PSMD9	0.493488	-0.165066	1.75925	1.03046	0.0932266	0.999265	-4.45112
ATP2B4	-0.345917	-0.00179876	-1.75924	1.03046	0.0932275	0.999265	-4.45112
RALGDS	-0.374833	0.109173	-1.75892	1.0302	0.0932828	0.999265	-4.45119
SPACA9	-0.412243	0.230844	-1.75807	1.02951	0.0934307	0.999265	-4.45139
SPDYE11	-0.326771	0.12246	-1.75789	1.02936	0.0934631	0.999265	-4.45144
ADGRB1	-0.425204	-0.0615029	-1.7554	1.02735	0.0938969	0.999265	-4.45202
SEL1L3	0.370217	0.144731	1.75482	1.02688	0.0939991	0.999265	-4.45215
C8orf88	0.439691	-0.0463221	1.75424	1.02641	0.0940996	0.999265	-4.45228
SPRR1B	-0.505493	0.126808	-1.75389	1.02613	0.0941611	0.999265	-4.45237
HSPBAP1	-0.377381	0.154994	-1.75327	1.02562	0.0942705	0.999265	-4.45251
RP1L1	0.370086	0.190158	1.75308	1.02547	0.094303	0.999265	-4.45256
CCDC13	0.574179	0.0602589	1.75303	1.02543	0.0943119	0.999265	-4.45257
TNFRSF25	-0.360094	0.132827	-1.75297	1.02539	0.0943224	0.999265	-4.45258
ZNF514	-0.498505	-0.071763	-1.75222	1.02477	0.0944553	0.999265	-4.45276
ADAM28	-0.486828	0.160154	-1.75148	1.02418	0.094585	0.999265	-4.45293
PACRG	0.399211	0.0449666	1.75104	1.02382	0.0946622	0.999265	-4.45303
TCERG1	-0.365424	0.20183	-1.74999	1.02297	0.0948477	0.999265	-4.45328
SLC37A2	-0.442936	-0.102909	-1.74805	1.02141	0.0951905	0.999265	-4.45373
UBN2	-0.360098	0.185897	-1.74698	1.02054	0.0953803	0.999265	-4.45398
OR4D2	0.555869	0.133306	1.74501	1.01896	0.095729	0.999265	-4.45443
RBM33	-0.342591	0.132111	-1.74436	1.01843	0.0958444	0.999265	-4.45458
CSNK2A3	-0.368857	0.127532	-1.74394	1.01809	0.0959191	0.999265	-4.45468
TAS2R14	-0.459476	0.180365	-1.74329	1.01757	0.0960354	0.999265	-4.45483
COL4A1	0.335433	0.143547	1.74327	1.01756	0.0960384	0.999265	-4.45484
FAM240A	0.362474	0.0733977	1.74308	1.0174	0.0960725	0.999265	-4.45488
MYLPF	0.516298	0.0625343	1.74302	1.01735	0.0960841	0.999265	-4.4549
BET1	-0.436458	0.0240364	-1.74177	1.01634	0.0963073	0.999265	-4.45519
LY96	0.631584	0.193887	1.74167	1.01626	0.0963254	0.999265	-4.45521
ZNF749	-0.507282	0.0400122	-1.7414	1.01605	0.0963723	0.999265	-4.45527
GLYR1	0.387783	-0.0123906	1.74121	1.01589	0.0964063	0.999265	-4.45531
DAD1	0.320193	-0.144491	1.7404	1.01524	0.0965524	0.999265	-4.4555
CYP4A11	0.543185	0.104551	1.74013	1.01503	0.0965995	0.999265	-4.45556
WFDC2	0.327055	-0.0746301	1.73991	1.01485	0.0966395	0.999265	-4.45562
VASN	0.377704	0.0494725	1.73971	1.01469	0.0966749	0.999265	-4.45566
RC3H2	-0.389954	0.222018	-1.73845	1.01367	0.0969016	0.999265	-4.45596
SLC1A7	0.45023	0.124423	1.73831	1.01355	0.0969271	0.999265	-4.45599
THOP1	0.352359	-0.0644796	1.7378	1.01315	0.097018	0.999265	-4.45611
HNRNPL	0.366262	0.0277186	1.73771	1.01307	0.0970356	0.999265	-4.45613
CCR10	0.797241	0.0025062	1.73724	1.0127	0.097119	0.999265	-4.45624
PCDHGC4	-0.409586	-0.114256	-1.73713	1.01261	0.0971393	0.999265	-4.45626
PCDHB11	-0.491776	0.000921382	-1.73647	1.01208	0.0972574	0.999265	-4.45641
HEATR5B	-0.398873	0.102592	-1.7364	1.01201	0.0972717	0.999265	-4.45643
ABCG5	-0.354894	-0.0905248	-1.73636	1.01199	0.0972777	0.999265	-4.45644
GJB1	0.335405	-0.186053	1.73628	1.01192	0.0972919	0.999265	-4.45646
CACNB2	-0.325985	-0.0880494	-1.73381	1.00993	0.097739	0.999265	-4.45703
MAS1	0.42943	0.129584	1.73261	1.00897	0.0979558	0.999265	-4.45731
TCEA2	-0.41398	0.0587913	-1.73134	1.00795	0.0981863	0.999265	-4.4576
DNAJC3	0.294996	-0.0712373	1.72975	1.00667	0.0984768	0.999265	-4.45797
CRYBB2	-0.313956	-0.032898	-1.72974	1.00666	0.0984783	0.999265	-4.45797
CD72	-0.480097	0.196759	-1.72856	1.00571	0.0986935	0.999265	-4.45825
BATF	0.50447	0.104621	1.72803	1.00529	0.09879	0.999265	-4.45837
EPHB4	-0.30297	-0.0261805	-1.72786	1.00515	0.0988213	0.999265	-4.45841
NME1-NME2	0.353194	0.0682015	1.72763	1.00497	0.0988627	0.999265	-4.45846
PPP1R1A	0.368999	-0.141844	1.7268	1.0043	0.0990138	0.999265	-4.45865
KRT6A	-0.48438	0.0954066	-1.72676	1.00426	0.0990228	0.999265	-4.45866
ALAD	-0.376146	-0.050069	-1.72589	1.00357	0.099181	0.999265	-4.45886
C11orf96	-0.417048	-0.0631499	-1.72584	1.00353	0.0991908	0.999265	-4.45887
DNAJA3	0.399794	-0.0525931	1.72573	1.00345	0.0992098	0.999265	-4.4589
RAPGEF1	-0.331642	0.00429465	-1.72535	1.00313	0.0992808	0.999265	-4.45899
USP26	-0.405331	0.215937	-1.72507	1.00291	0.0993319	0.999265	-4.45905
CD300H	0.489148	0.141623	1.72497	1.00284	0.0993492	0.999265	-4.45907
CMC1	0.461356	0.114911	1.72446	1.00242	0.0994438	0.999265	-4.45919
RGS9	0.434946	0.0882382	1.72358	1.00171	0.0996063	0.999265	-4.4594
SHC3	-0.515043	0.19244	-1.72276	1.00106	0.0997558	0.999265	-4.45958
SNRNP25	0.444014	-0.257251	1.72271	1.00102	0.0997657	0.999265	-4.4596
INHA	-0.407657	-0.00608746	-1.72267	1.00099	0.0997732	0.999265	-4.45961
TMEM14C	0.384191	0.0755845	1.72257	1.0009	0.0997919	0.999265	-4.45963
RPSA	0.406881	0.0648728	1.72218	1.0006	0.099863	0.999265	-4.45972
PPP2R3B	-0.39124	0.11876	-1.72218	1.00059	0.0998635	0.999265	-4.45972
PCED1A	-0.444477	-0.124086	-1.72197	1.00042	0.0999028	0.999265	-4.45977
HAAO	0.447349	0.0965006	1.72193	1.00039	0.09991	0.999265	-4.45978
PSME2	0.445736	-0.261952	1.72147	1.00002	0.0999947	0.999265	-4.45988
PDHX	0.333812	0.288988	1.72056	0.999298	0.100162	0.999265	-4.46009
NPPC	-0.347956	-0.0607848	-1.71964	0.998561	0.100332	0.999265	-4.4603
H3F3B	0.387725	-0.0824463	1.71928	0.998268	0.1004	0.999265	-4.46039
HIST1H2BK	0.432244	0.189233	1.7192	0.998206	0.100414	0.999265	-4.46041
ZNF354B	-0.418767	0.0539917	-1.71897	0.998018	0.100457	0.999265	-4.46046
RANBP6	-0.555102	0.205306	-1.71863	0.997745	0.10052	0.999265	-4.46054
F12	-0.398583	-0.194697	-1.71752	0.996862	0.100725	0.999265	-4.46079
PRMT8	0.561378	0.154097	1.71719	0.996597	0.100787	0.999265	-4.46087
IFI27	0.547632	-0.0511419	1.71714	0.996552	0.100797	0.999265	-4.46088
SLC8A3	0.492834	0.0472982	1.71702	0.996462	0.100818	0.999265	-4.46091
HIST1H2AM	0.382749	0.187111	1.71627	0.995863	0.100957	0.999265	-4.46108
PARD3	-0.334468	0.186602	-1.71578	0.995464	0.10105	0.999265	-4.46119
MAP3K6	-0.369057	-0.0823787	-1.71575	0.995446	0.101054	0.999265	-4.4612
ZNF782	-0.475786	0.161187	-1.71501	0.994848	0.101193	0.999265	-4.46137
ASRGL1	0.473918	-0.0400312	1.71352	0.993662	0.10147	0.999265	-4.46171
CTSB	0.364936	0.0815532	1.71346	0.99361	0.101482	0.999265	-4.46173
CSAG1	0.349881	-0.0971434	1.71204	0.992472	0.101748	0.999265	-4.46205
ZFP14	-0.430358	0.0108656	-1.7119	0.992366	0.101773	0.999265	-4.46209
ATG16L2	-0.409387	-0.012094	-1.7119	0.992358	0.101775	0.999265	-4.46209
LOC400927-CSNK1E	-0.403488	-0.00287091	-1.71188	0.992348	0.101778	0.999265	-4.46209
RNASE13	0.394018	0.0760799	1.71124	0.991833	0.101898	0.999265	-4.46224
ZNF189	-0.539112	0.203776	-1.70965	0.990562	0.102197	0.999265	-4.4626
OR4F15	0.422389	0.146129	1.70906	0.990092	0.102308	0.999265	-4.46274
PRKG2	-0.385717	-0.136459	-1.70865	0.989766	0.102384	0.999265	-4.46283
RCSD1	0.342228	0.246379	1.70844	0.989594	0.102425	0.999265	-4.46288
HIST1H2AC	0.475454	0.133573	1.70835	0.989521	0.102442	0.999265	-4.4629
MGA	-0.353294	0.0717275	-1.70776	0.989055	0.102552	0.999265	-4.46304
CD63	0.348572	-0.0933999	1.70767	0.988979	0.10257	0.999265	-4.46306
HFE2	0.405777	0.177972	1.70693	0.988391	0.102709	0.999265	-4.46323
ECH1	0.315371	0.00269011	1.70661	0.988133	0.10277	0.999265	-4.4633
TPMT	0.414958	-0.0993419	1.70658	0.988111	0.102775	0.999265	-4.46331
FOXS1	0.522806	0.153078	1.70647	0.98802	0.102797	0.999265	-4.46333
COL4A2	0.348771	0.195361	1.70632	0.987906	0.102824	0.999265	-4.46337
ANAPC5	0.47153	-0.0968665	1.70587	0.987542	0.10291	0.999265	-4.46347
EXOC4	-0.342354	0.238299	-1.70567	0.987382	0.102948	0.999265	-4.46352
RHOA	0.358363	0.164432	1.70536	0.987141	0.103005	0.999265	-4.46359
CCDC110	-0.378315	0.0834586	-1.70503	0.98687	0.103069	0.999265	-4.46367
PKD1	-0.372696	0.0673189	-1.705	0.986848	0.103075	0.999265	-4.46367
TMEM200C	-0.40658	0.188541	-1.7041	0.986129	0.103245	0.999265	-4.46388
TRPM1	0.533261	0.156341	1.70396	0.986019	0.103272	0.999265	-4.46391
PSMB1	0.422049	0.0270734	1.7038	0.985895	0.103301	0.999265	-4.46395
PPM1H	0.413606	0.117888	1.70358	0.985713	0.103344	0.999265	-4.464
GAL3ST1	0.402682	-0.0269528	1.70305	0.985292	0.103445	0.999265	-4.46412
P4HA2	-0.370426	0.0307174	-1.70288	0.985155	0.103477	0.999265	-4.46416
TREX1	0.344029	0.0959168	1.70283	0.985121	0.103485	0.999265	-4.46417
GIN1	-0.529484	0.0984659	-1.70265	0.984971	0.103521	0.999265	-4.46421
PARVA	0.374539	0.261691	1.70254	0.98489	0.10354	0.999265	-4.46423
KRT2	0.410407	0.151886	1.70243	0.984802	0.103561	0.999265	-4.46426
ALG14	0.548542	-0.109031	1.7024	0.984776	0.103568	0.999265	-4.46427
AKAP11	-0.349561	0.141268	-1.7018	0.984294	0.103683	0.999265	-4.46441
CDC26	-0.337595	0.0147304	-1.70113	0.98376	0.10381	0.999265	-4.46456
RAD50	-0.327034	0.0903289	-1.69996	0.982831	0.104032	0.999265	-4.46483
TOP1MT	-0.425128	0.0530604	-1.6999	0.98278	0.104045	0.999265	-4.46484
LRRC24	-0.392183	-0.0895301	-1.69955	0.982503	0.104111	0.999265	-4.46492
KIAA0141	-0.29365	-0.120768	-1.69927	0.982276	0.104165	0.999265	-4.46499
JRKL	-0.386414	0.110156	-1.69815	0.981385	0.10438	0.999265	-4.46524
PRSS36	0.507313	-0.11011	1.69751	0.98088	0.104501	0.999265	-4.46539
SEC24A	-0.29791	0.0583813	-1.69732	0.980723	0.104539	0.999265	-4.46543
BCHE	0.440585	0.021226	1.69683	0.980339	0.104631	0.999265	-4.46554
ODC1	0.394042	0.131778	1.69421	0.978249	0.105136	0.999265	-4.46614
RUFY2	-0.322458	0.0437886	-1.69409	0.978158	0.105158	0.999265	-4.46617
RTEL1	-0.453532	0.0264976	-1.69332	0.977542	0.105307	0.999265	-4.46635
FAM160A1	-0.325877	0.134968	-1.69308	0.977349	0.105354	0.999265	-4.4664
GJB4	0.447799	0.138752	1.69299	0.977277	0.105371	0.999265	-4.46642
MSL1	-0.429305	-0.0371161	-1.69277	0.977104	0.105413	0.999265	-4.46647
IRF8	0.525088	0.0226348	1.6922	0.976652	0.105523	0.999265	-4.4666
NOXRED1	-0.507942	0.0178457	-1.69174	0.976287	0.105612	0.999265	-4.46671
PRDM8	-0.397852	0.0945584	-1.68831	0.973557	0.106278	0.999265	-4.46749
PCDHGA12	-0.524332	-0.00588723	-1.68601	0.971733	0.106725	0.999265	-4.46801
ID1	-0.349457	-0.0815766	-1.68501	0.970938	0.106921	0.999265	-4.46824
DDOST	0.344163	-0.175016	1.68493	0.970871	0.106937	0.999265	-4.46826
PHACTR1	0.419449	-0.0794877	1.68479	0.970767	0.106963	0.999265	-4.46829
MAMDC4	-0.431712	-0.220974	-1.68476	0.970742	0.106969	0.999265	-4.4683
PCDH8	0.459861	0.0563813	1.6844	0.970454	0.10704	0.999265	-4.46838
ARL6IP5	0.397701	0.138891	1.68421	0.9703	0.107078	0.999265	-4.46843
CTNNA3	-0.374222	0.00706491	-1.6841	0.970218	0.107098	0.999265	-4.46845
NPDC1	-0.337394	-0.0455066	-1.68308	0.969404	0.107299	0.999265	-4.46868
PCDHGA11	-0.452649	-0.0360014	-1.68293	0.969286	0.107328	0.999265	-4.46872
ABCF2	-0.389069	0.334404	-1.68285	0.969222	0.107344	0.999265	-4.46874
PRPF4	-0.395596	0.014885	-1.6827	0.969107	0.107373	0.999265	-4.46877
SLC30A4	-0.370722	-0.109624	-1.68267	0.969078	0.10738	0.999265	-4.46878
PPP2R3A	-0.372429	0.198933	-1.68263	0.969049	0.107387	0.999265	-4.46879
TMEM232	-0.432725	0.0804578	-1.68259	0.969016	0.107395	0.999265	-4.46879
TSG101	0.405527	0.167762	1.68226	0.968757	0.107459	0.999265	-4.46887
OR2H1	0.503523	0.148588	1.68196	0.968516	0.107519	0.999265	-4.46894
ZC3H8	-0.557315	0.0333222	-1.68157	0.96821	0.107594	0.999265	-4.46903
TMEM41B	0.402561	-0.0522642	1.68153	0.968181	0.107602	0.999265	-4.46903
SULT4A1	-0.351537	0.0294935	-1.68132	0.968012	0.107644	0.999265	-4.46908
CASZ1	-0.321132	-0.00242886	-1.68119	0.967911	0.107669	0.999265	-4.46911
TCTE1	0.391258	0.0452599	1.68051	0.96737	0.107803	0.999265	-4.46927
TRIB2	-0.559567	-0.15428	-1.68048	0.967341	0.10781	0.999265	-4.46928
NDRG1	-0.445065	-0.127374	-1.68028	0.967189	0.107848	0.999265	-4.46932
DLGAP3	-0.515161	0.128668	-1.68002	0.96698	0.1079	0.999265	-4.46938
MPP1	-0.405891	0.165511	-1.67968	0.966713	0.107966	0.999265	-4.46946
BIVM-ERCC5	-0.489346	0.0907808	-1.67953	0.966588	0.107997	0.999265	-4.46949
GTPBP10	-0.43816	0.0871495	-1.67936	0.966458	0.10803	0.999265	-4.46953
SORD	-0.315532	-0.0906155	-1.67883	0.966033	0.108135	0.999265	-4.46965
MAGEB10	0.478827	0.235613	1.67833	0.965637	0.108234	0.999265	-4.46976
UFD1	0.476282	-0.0910555	1.67809	0.965454	0.10828	0.999265	-4.46982
HUS1	-0.43448	0.043731	-1.67794	0.965334	0.108309	0.999265	-4.46985
STUB1	0.330032	-0.167992	1.67742	0.964919	0.108413	0.999265	-4.46997
SNRPD3	0.301808	-0.154644	1.67717	0.964718	0.108463	0.999265	-4.47003
OR1E1	0.383108	0.0588007	1.67697	0.964561	0.108502	0.999265	-4.47007
MPND	-0.347613	-0.138904	-1.67666	0.964318	0.108563	0.999265	-4.47014
TH	0.388423	-0.178998	1.67659	0.964259	0.108578	0.999265	-4.47016
ANGPTL5	0.604623	0.155411	1.6764	0.964115	0.108614	0.999265	-4.4702
TAS2R38	0.436719	0.183673	1.67623	0.963977	0.108648	0.999265	-4.47024
CCDC74A	-0.301412	0.148043	-1.6762	0.963956	0.108654	0.999265	-4.47025
CORT	0.408567	-0.184456	1.67602	0.963811	0.10869	0.999265	-4.47029
HDAC7	-0.409328	0.0826508	-1.67579	0.963632	0.108735	0.999265	-4.47034
DNALI1	0.396495	0.0622055	1.67558	0.963465	0.108777	0.999265	-4.47039
OPRL1	-0.473213	0.137177	-1.67444	0.962559	0.109004	0.999265	-4.47065
WDFY2	-0.361987	-0.00698227	-1.67438	0.962513	0.109015	0.999265	-4.47066
SLC4A4	-0.355514	0.0646062	-1.67379	0.962048	0.109132	0.999265	-4.4708
GPR37L1	0.382966	0.131695	1.67303	0.961442	0.109284	0.999265	-4.47097
KCNAB3	-0.532433	-0.0302765	-1.67297	0.961395	0.109296	0.999265	-4.47098
KEL	-0.574405	0.089912	-1.67085	0.959721	0.109718	0.999265	-4.47146
VSIG8	0.436823	-0.0266022	1.67061	0.959528	0.109767	0.999265	-4.47152
C8orf4	0.399615	0.207468	1.67048	0.959426	0.109793	0.999265	-4.47155
NEDD8-MDP1	-0.445496	-0.0841537	-1.66987	0.958948	0.109914	0.999265	-4.47168
PCDHGA9	-0.515992	0.0413261	-1.66961	0.958741	0.109966	0.999265	-4.47174
AP1S1	-0.316677	-0.0777118	-1.66859	0.957936	0.11017	0.999265	-4.47197
ICA1L	-0.448779	0.0421982	-1.66858	0.957926	0.110173	0.999265	-4.47198
SNX21	-0.3605	0.0257952	-1.6679	0.957386	0.11031	0.999265	-4.47213
DNAH14	-0.367287	0.381703	-1.6671	0.956757	0.11047	0.999265	-4.47231
ZNF775	-0.364394	-0.0885127	-1.66635	0.956163	0.110621	0.999265	-4.47248
PUS7	-0.469828	0.197297	-1.66535	0.955371	0.110823	0.999265	-4.47271
TTBK2	-0.336209	0.0374549	-1.66489	0.955009	0.110915	0.999265	-4.47281
DNAJC25	-0.409129	0.0480935	-1.66483	0.954963	0.110927	0.999265	-4.47283
UBB	0.452915	0.0371182	1.66457	0.954755	0.11098	0.999265	-4.47289
RNF139	-0.349513	0.0178254	-1.66449	0.954693	0.110996	0.999265	-4.47291
BTN3A1	0.34867	0.130065	1.66393	0.954255	0.111108	0.999265	-4.47303
RAMP1	0.317373	-0.166931	1.66383	0.95417	0.11113	0.999265	-4.47306
TESK1	-0.445604	0.0544106	-1.6635	0.953913	0.111196	0.999265	-4.47313
UBE2Q2L	-0.496532	0.244367	-1.66317	0.953657	0.111261	0.999265	-4.4732
FAM19A4	0.537091	0.225238	1.66274	0.953311	0.11135	0.999265	-4.4733
IGF1	0.491863	0.0905277	1.66269	0.953276	0.111359	0.999265	-4.47331
ETFDH	-0.372961	-0.136728	-1.66267	0.953257	0.111363	0.999265	-4.47332
TF	0.508223	0.242673	1.66167	0.952472	0.111565	0.999265	-4.47354
SCP2D1	0.522067	0.129247	1.65992	0.951086	0.111922	0.999265	-4.47394
PSG3	0.467447	0.163883	1.65975	0.950953	0.111956	0.999265	-4.47398
ZC3HAV1L	-0.33567	0.184153	-1.65954	0.950792	0.111997	0.999265	-4.47402
FAM98C	-0.403974	-0.0883849	-1.65918	0.950507	0.112071	0.999265	-4.47411
RPS13	0.353751	0.0356708	1.65884	0.950238	0.11214	0.999265	-4.47418
RPL36AL	0.452085	-0.197237	1.65861	0.950061	0.112186	0.999265	-4.47423
MXRA8	0.43637	0.0867719	1.65857	0.950025	0.112195	0.999265	-4.47424
FUS	0.417139	0.176274	1.65808	0.949644	0.112294	0.999265	-4.47435
CCDC59	0.363203	0.116347	1.65774	0.949369	0.112365	0.999265	-4.47443
ENDOV	0.381967	-0.169946	1.65655	0.948436	0.112607	0.999265	-4.4747
SP110	0.528302	-0.120685	1.65644	0.94835	0.112629	0.999265	-4.47472
MCTS1	-0.317673	-0.155676	-1.65631	0.948242	0.112657	0.999265	-4.47476
PCDHGC3	-0.398037	-0.0777064	-1.65553	0.947633	0.112815	0.999265	-4.47493
ZCWPW2	0.405439	0.104463	1.6554	0.947531	0.112842	0.999265	-4.47496
BCOR	-0.329164	0.0635505	-1.65529	0.947446	0.112864	0.999265	-4.47498
FETUB	0.40803	0.112157	1.65526	0.94742	0.11287	0.999265	-4.47499
MNT	-0.420307	-0.0326448	-1.65497	0.947191	0.11293	0.999265	-4.47506
LYZ	-0.378652	-0.0388097	-1.65399	0.946422	0.11313	0.999265	-4.47528
ARPP21	0.383752	0.145072	1.65342	0.945973	0.113247	0.999265	-4.47541
AMT	-0.308373	0.251492	-1.65255	0.945287	0.113426	0.999265	-4.4756
MLH3	-0.402711	0.172819	-1.6524	0.945167	0.113457	0.999265	-4.47564
MYO18B	0.296388	-0.217253	1.65154	0.944495	0.113633	0.999265	-4.47583
ZNF551	-0.420144	-0.00836241	-1.64967	0.943021	0.114019	0.999265	-4.47625
ZNF512B	-0.361067	0.044646	-1.64965	0.943004	0.114024	0.999265	-4.47626
SND1	-0.386503	0.2186	-1.64933	0.942756	0.114089	0.999265	-4.47633
C10orf111	-0.343603	0.111816	-1.64921	0.942662	0.114114	0.999265	-4.47635
POM121L2	0.54262	0.196064	1.649	0.942491	0.114159	0.999265	-4.4764
EEF1AKMT2	-0.433514	-0.0294029	-1.6486	0.942178	0.114241	0.999265	-4.47649
PRKRIP1	-0.429417	0.00321954	-1.64845	0.942064	0.114271	0.999265	-4.47653
AOC1	0.449005	0.0591352	1.64832	0.941957	0.114299	0.999265	-4.47656
CSGALNACT2	-0.49932	-0.00601951	-1.64819	0.941854	0.114326	0.999265	-4.47659
CADM2	0.31885	-0.172288	1.64799	0.941703	0.114366	0.999265	-4.47663
FAM189A2	-0.343619	0.118084	-1.64796	0.94168	0.114372	0.999265	-4.47664
SLC25A3	0.445698	-0.204812	1.64779	0.941542	0.114408	0.999265	-4.47668
GSG1	0.46037	0.0892121	1.64767	0.941453	0.114432	0.999265	-4.4767
PCDHGB1	-0.417565	-0.00207869	-1.64748	0.941297	0.114473	0.999265	-4.47675
TPP1	0.38862	0.133237	1.64693	0.940867	0.114586	0.999265	-4.47687
CLEC4A	-0.411224	-0.0801766	-1.64641	0.94046	0.114694	0.999265	-4.47699
ARFGAP1	-0.32618	-0.107548	-1.64619	0.940286	0.11474	0.999265	-4.47704
ATRN	-0.344752	0.0928948	-1.64592	0.940073	0.114796	0.999265	-4.4771
OR2V2	0.365941	0.155127	1.64576	0.93995	0.114829	0.999265	-4.47713
H2AFZ	0.412448	0.0155694	1.64515	0.939467	0.114956	0.999265	-4.47727
PCDHB14	-0.470884	-0.0876477	-1.64483	0.939216	0.115023	0.999265	-4.47734
MUC12	0.481664	0.127171	1.64479	0.939187	0.11503	0.999265	-4.47735
PEX1	-0.383783	0.18719	-1.64442	0.938896	0.115108	0.999265	-4.47743
PGF	-0.32348	-0.145257	-1.6444	0.93888	0.115112	0.999265	-4.47744
PTK6	-0.299395	-0.190453	-1.64433	0.938824	0.115127	0.999265	-4.47745
CNGA4	0.39953	0.265288	1.64405	0.938607	0.115184	0.999265	-4.47752
ANKRD49	-0.399571	0.000630566	-1.64385	0.93845	0.115226	0.999265	-4.47756
HAGH	0.333253	-0.00387578	1.64365	0.938295	0.115267	0.999265	-4.47761
U2AF1	0.353728	0.069131	1.64357	0.938228	0.115285	0.999265	-4.47762
SCN4B	-0.512347	0.0248145	-1.64329	0.938012	0.115342	0.999265	-4.47769
C1orf195	0.430484	-0.0321247	1.64288	0.937693	0.115427	0.999265	-4.47778
FITM2	-0.3631	-0.166045	-1.64221	0.937163	0.115568	0.999265	-4.47793
TUFM	0.43572	-0.214141	1.64138	0.936513	0.115741	0.999265	-4.47812
SYNPO2L	0.372711	0.0670702	1.64103	0.93624	0.115814	0.999265	-4.47819
CIART	-0.413195	0.150793	-1.64066	0.935946	0.115892	0.999265	-4.47828
FRY	-0.430698	-0.0286107	-1.64052	0.93584	0.11592	0.999265	-4.47831
TTPAL	-0.329102	-0.0590735	-1.64001	0.935442	0.116027	0.999265	-4.47842
RIPK3	-0.316211	-0.187643	-1.63932	0.934894	0.116173	0.999265	-4.47858
TMED7-TICAM2	-0.458056	-0.127307	-1.63923	0.934825	0.116192	0.999265	-4.4786
MXD1	-0.383079	-0.0157603	-1.63918	0.934784	0.116203	0.999265	-4.47861
ZNF587	-0.354684	-0.00710018	-1.63913	0.934745	0.116213	0.999265	-4.47862
SERF1A	-0.6086	-0.0550208	-1.63854	0.934286	0.116336	0.999265	-4.47875
LRP1	-0.407919	0.0238534	-1.6384	0.934176	0.116365	0.999265	-4.47879
HMGXB3	-0.321128	-0.128024	-1.63828	0.934085	0.11639	0.999265	-4.47881
ASB13	-0.361381	0.00475142	-1.63789	0.933775	0.116473	0.999265	-4.4789
ZNF496	-0.294132	0.0033073	-1.63785	0.933742	0.116482	0.999265	-4.47891
PLEKHA8	-0.401615	-0.120886	-1.63769	0.933616	0.116516	0.999265	-4.47895
FAM181B	0.494624	0.123713	1.63754	0.933501	0.116546	0.999265	-4.47898
EEPD1	-0.350688	-0.109091	-1.63647	0.932662	0.116772	0.999265	-4.47922
SEC61A2	-0.409228	0.0661536	-1.63569	0.932051	0.116936	0.999265	-4.47939
REEP4	-0.4455	0.137582	-1.63554	0.931939	0.116966	0.999265	-4.47943
OAS3	0.658637	-0.0245967	1.63537	0.931805	0.117002	0.999265	-4.47946
TTLL3	-0.48474	-0.0368611	-1.63492	0.931451	0.117098	0.999265	-4.47957
BUB1B-PAK6	-0.289822	-0.0594144	-1.63457	0.931176	0.117172	0.999265	-4.47964
REM2	-0.345578	-0.215609	-1.63443	0.931064	0.117202	0.999265	-4.47968
MRE11	-0.45799	0.0733803	-1.63439	0.931039	0.117209	0.999265	-4.47968
PCDHGB2	-0.518958	-0.0799824	-1.63377	0.930547	0.117342	0.999265	-4.47982
CENPB	-0.3066	-0.135026	-1.63295	0.929912	0.117514	0.999265	-4.48001
SMPD1	0.417484	-0.153894	1.63288	0.929856	0.117529	0.999265	-4.48002
SPANXN3	0.39857	0.204874	1.63272	0.929725	0.117564	0.999265	-4.48006
ZNF800	-0.311347	0.198509	-1.63254	0.929586	0.117602	0.999265	-4.4801
CEP44	-0.449052	0.0140791	-1.63249	0.929547	0.117612	0.999265	-4.48011
CSNK2A1	-0.320981	0.0138721	-1.63197	0.929142	0.117722	0.999265	-4.48023
DDO	0.533909	-0.0230013	1.63163	0.928879	0.117793	0.999265	-4.4803
LGALSL	-0.576828	-0.0861309	-1.63104	0.928414	0.11792	0.999265	-4.48043
SOCS3	-0.495894	0.049166	-1.63058	0.928054	0.118017	0.999265	-4.48054
CCDC71L	-0.313203	-0.117974	-1.63035	0.927874	0.118066	0.999265	-4.48059
PCK1	0.511897	0.0211418	1.63024	0.927786	0.11809	0.999265	-4.48061
IFT122	-0.3488	0.13411	-1.62988	0.927509	0.118166	0.999265	-4.48069
IL22RA2	-0.418833	0.101316	-1.62944	0.927165	0.118259	0.999265	-4.48079
TDRD5	-0.519794	0.174268	-1.62921	0.926982	0.118309	0.999265	-4.48084
GRM1	0.478619	0.144629	1.62881	0.926675	0.118393	0.999265	-4.48093
SUGT1	0.342095	0.295075	1.62852	0.926444	0.118456	0.999265	-4.481
ATRNL1	-0.390234	0.102785	-1.62836	0.926317	0.11849	0.999265	-4.48104
THEM4	-0.462034	0.289317	-1.62764	0.925761	0.118642	0.999265	-4.48119
ABHD4	0.284044	-0.131092	1.62748	0.925634	0.118677	0.999265	-4.48123
DENND4C	-0.360096	0.329728	-1.62741	0.925578	0.118692	0.999265	-4.48125
S100A7	-0.459477	-0.116157	-1.62666	0.924989	0.118853	0.999265	-4.48141
D2HGDH	-0.40414	-0.0320258	-1.62601	0.924481	0.118992	0.999265	-4.48156
ZNF700	-0.412084	0.0872469	-1.62581	0.924326	0.119035	0.999265	-4.4816
PAXIP1	-0.349409	0.322149	-1.62542	0.924025	0.119117	0.999265	-4.48169
UHRF1	0.431899	0.0213492	1.62534	0.923959	0.119136	0.999265	-4.48171
MYSM1	-0.290393	0.182364	-1.62523	0.923876	0.119158	0.999265	-4.48173
COG5	-0.374443	0.190171	-1.62507	0.923747	0.119194	0.999265	-4.48177
BATF2	0.377929	-0.00127933	1.62496	0.923662	0.119217	0.999265	-4.48179
SLC25A14	-0.393497	0.00245448	-1.62487	0.923591	0.119236	0.999265	-4.48181
KDM7A	-0.412988	0.0449381	-1.62486	0.923588	0.119237	0.999265	-4.48182
TFF3	0.379474	-0.189346	1.62404	0.922943	0.119414	0.999265	-4.482
PRAMEF33	0.379857	0.155011	1.62402	0.922932	0.119417	0.999265	-4.482
GMNN	0.406035	-0.112507	1.62386	0.922806	0.119452	0.999265	-4.48204
HSD3B2	0.421817	0.186385	1.62384	0.922788	0.119457	0.999265	-4.48204
SLC35E1	-0.312605	0.0110908	-1.62339	0.922441	0.119552	0.999265	-4.48214
MCEE	-0.367378	-0.0587486	-1.62281	0.92199	0.119677	0.999265	-4.48227
ADA	-0.526467	0.142412	-1.62275	0.921938	0.119691	0.999265	-4.48229
IFNA10	0.414066	0.147948	1.62168	0.921105	0.119921	0.999265	-4.48253
ABCC5	-0.312963	0.144105	-1.62108	0.920638	0.12005	0.999265	-4.48266
ADCY6	-0.36842	-0.103596	-1.62101	0.920582	0.120065	0.999265	-4.48268
PSMB9	0.49211	-0.00882979	1.62092	0.920515	0.120084	0.999265	-4.48269
ZNF141	-0.380815	-0.0237016	-1.62073	0.920366	0.120125	0.999265	-4.48274
LHB	-0.452522	0.0642657	-1.6206	0.920265	0.120153	0.999265	-4.48277
AMFR	0.389801	-0.0328102	1.62005	0.919835	0.120272	0.999265	-4.48289
VPS16	-0.306187	-0.0841709	-1.61991	0.919727	0.120302	0.999265	-4.48292
DNAJB11	0.460139	0.00259385	1.61917	0.919146	0.120463	0.999265	-4.48309
RNF10	0.358346	-0.115357	1.61913	0.919115	0.120472	0.999265	-4.48309
FAM189B	-0.476969	0.227022	-1.61838	0.918535	0.120633	0.999265	-4.48326
MBD5	-0.376321	0.204292	-1.61795	0.918201	0.120725	0.999265	-4.48336
PKM	0.350149	-0.106026	1.6169	0.917381	0.120954	0.999265	-4.48359
NOTUM	0.34298	-0.210691	1.61549	0.916279	0.121261	0.999265	-4.48391
SP100	0.549949	-0.00555554	1.61494	0.915852	0.12138	0.999265	-4.48403
FCRLA	0.393298	0.137165	1.61478	0.915727	0.121415	0.999265	-4.48406
ASPSCR1	0.368297	-0.149085	1.61398	0.915107	0.121589	0.999265	-4.48424
SAP30BP	0.478477	-0.140968	1.61383	0.914993	0.12162	0.999265	-4.48427
CDHR1	-0.309331	0.115015	-1.61284	0.914219	0.121837	0.999265	-4.48449
CHRDL2	-0.354754	0.0626419	-1.61242	0.913895	0.121929	0.999265	-4.48459
XAF1	0.533663	0.0669302	1.61144	0.913132	0.122143	0.999265	-4.48481
NEDD8	0.419006	-0.213341	1.61131	0.913031	0.122171	0.999265	-4.48483
DHTKD1	-0.451955	0.020057	-1.61128	0.91301	0.122177	0.999265	-4.48484
DAZAP2	0.326187	0.0409455	1.61097	0.91277	0.122245	0.999265	-4.48491
TATDN1	-0.310311	0.0854114	-1.60977	0.911833	0.122509	0.999265	-4.48518
KLHL34	0.402571	0.134184	1.60975	0.911816	0.122513	0.999265	-4.48518
CDKL3	-0.486413	0.0880124	-1.60918	0.911378	0.122637	0.999265	-4.48531
ZNF567	-0.366237	0.192379	-1.60868	0.910986	0.122748	0.999265	-4.48542
PDK1	-0.554747	-0.0403394	-1.60833	0.910714	0.122825	0.999265	-4.4855
IFRD2	0.389337	0.132702	1.60796	0.91043	0.122905	0.999265	-4.48558
ADCYAP1	-0.332272	-0.107901	-1.60791	0.910386	0.122918	0.999265	-4.48559
LCMT2	-0.352509	-0.0391653	-1.60781	0.910308	0.12294	0.999265	-4.48561
CCDC144A	-0.27452	0.114101	-1.60648	0.909275	0.123232	0.999265	-4.48591
SDF2L1	0.484831	-0.248941	1.60553	0.908541	0.123441	0.999265	-4.48612
EFNB1	-0.472662	0.0267485	-1.6055	0.908515	0.123448	0.999265	-4.48612
GTF2IRD2	-0.319905	0.153544	-1.60545	0.908476	0.123459	0.999265	-4.48614
JRK	-0.410974	0.0439963	-1.60544	0.908472	0.12346	0.999265	-4.48614
ZNF343	-0.366031	0.0264434	-1.60525	0.908324	0.123503	0.999265	-4.48618
ZXDA	-0.452158	0.167475	-1.60491	0.908057	0.123578	0.999265	-4.48626
MARK4	-0.29442	-0.0890012	-1.60433	0.907607	0.123707	0.999265	-4.48638
CES1	0.540338	0.0476393	1.60369	0.907115	0.123847	0.999265	-4.48652
CSF1	0.349647	0.180088	1.60278	0.906408	0.124049	0.999265	-4.48673
ZNF17	-0.364285	-0.120045	-1.60256	0.906238	0.124097	0.999265	-4.48677
SLC36A4	-0.394834	0.0140292	-1.60227	0.906009	0.124163	0.999265	-4.48684
CUZD1	-0.292249	-0.187407	-1.60199	0.905795	0.124224	0.999265	-4.4869
ZNF235	-0.350833	-0.076009	-1.60167	0.905543	0.124296	0.999265	-4.48697
PLA2G6	-0.381379	-0.0908889	-1.60033	0.904506	0.124593	0.999265	-4.48727
ZNF746	-0.359382	0.102997	-1.59991	0.904182	0.124686	0.999265	-4.48736
UBE2R2	-0.374245	0.227315	-1.5979	0.902628	0.125133	0.999265	-4.48781
FKBP1A	-0.279005	-0.102902	-1.59789	0.902616	0.125137	0.999265	-4.48781
NAA38	0.364991	-0.103705	1.59732	0.902177	0.125263	0.999265	-4.48793
THG1L	-0.298174	-0.0721719	-1.59665	0.901656	0.125413	0.999265	-4.48808
CPT1C	-0.384671	0.0484722	-1.59614	0.901261	0.125527	0.999265	-4.4882
DLGAP4	-0.308785	0.0434222	-1.59609	0.901225	0.125538	0.999265	-4.48821
INO80B	-0.383949	-0.134226	-1.59579	0.900987	0.125607	0.999265	-4.48827
FER	-0.286522	-0.0541175	-1.59573	0.900945	0.125619	0.999265	-4.48829
MAST2	-0.37217	0.0593209	-1.59511	0.900466	0.125758	0.999265	-4.48842
DNM1	-0.39552	0.0746642	-1.59491	0.900309	0.125803	0.999265	-4.48847
OR52B2	0.465933	0.153519	1.59461	0.900077	0.12587	0.999265	-4.48853
AARS	0.379307	0.0801358	1.59461	0.900077	0.12587	0.999265	-4.48853
DACH1	-0.332532	-0.0365172	-1.59451	0.899998	0.125893	0.999265	-4.48856
KRT79	-0.421697	-0.043985	-1.59435	0.899873	0.125929	0.999265	-4.48859
KRT34	0.407686	0.13923	1.59379	0.899442	0.126055	0.999265	-4.48872
KCNRG	-0.423928	0.0444582	-1.59372	0.899387	0.12607	0.999265	-4.48873
ANP32D	0.392814	0.142876	1.59368	0.899355	0.12608	0.999265	-4.48874
B3GALT2	-0.399204	0.211572	-1.59358	0.899281	0.126101	0.999265	-4.48876
SPAG8	-0.440909	0.136842	-1.59354	0.899249	0.12611	0.999265	-4.48877
CLDN23	-0.300737	-0.0890578	-1.5932	0.898986	0.126187	0.999265	-4.48885
RBP5	0.444574	-0.221205	1.59202	0.898075	0.126452	0.999265	-4.48911
ZNF569	-0.425211	0.0762617	-1.5918	0.897906	0.126501	0.999265	-4.48915
PLAA	-0.400645	0.31754	-1.59137	0.897571	0.126599	0.999265	-4.48925
C1orf159	-0.348157	-0.0430456	-1.59109	0.897355	0.126662	0.999265	-4.48931
TUBGCP4	-0.359375	0.202645	-1.5909	0.897211	0.126704	0.999265	-4.48935
KCNK6	-0.395697	-0.144089	-1.59079	0.897127	0.126728	0.999265	-4.48938
ETF1	-0.289168	-0.0342235	-1.59007	0.896568	0.126891	0.999265	-4.48954
THOC2	-0.318167	0.157779	-1.58953	0.896151	0.127013	0.999265	-4.48965
HSPA8	0.390671	0.198421	1.58941	0.896053	0.127042	0.999265	-4.48968
PHF20L1	-0.387547	0.134587	-1.58905	0.895781	0.127122	0.999265	-4.48976
TUBA1C	0.365793	0.258832	1.58864	0.895459	0.127216	0.999265	-4.48985
SYT12	0.287244	-0.041586	1.58862	0.895447	0.127219	0.999265	-4.48985
KMT2E	-0.338764	0.157347	-1.58834	0.895228	0.127283	0.999265	-4.48992
CATSPERB	-0.349001	0.095104	-1.58811	0.895052	0.127335	0.999265	-4.48997
TUBGCP6	-0.349763	-0.0749741	-1.58801	0.894976	0.127357	0.999265	-4.48999
CCDC78	-0.391672	-0.122467	-1.58801	0.894973	0.127358	0.999265	-4.48999
GOLGA1	-0.349972	0.0112916	-1.58792	0.894907	0.127378	0.999265	-4.49001
VPS39	-0.349648	0.0974774	-1.58767	0.894715	0.127434	0.999265	-4.49006
LTBP4	-0.388301	-0.0264813	-1.58728	0.894415	0.127522	0.999265	-4.49015
ZNF71	-0.33809	0.111276	-1.58645	0.89377	0.127712	0.999265	-4.49033
YTHDC2	-0.350565	0.0784099	-1.58627	0.893629	0.127753	0.999265	-4.49037
STOM	-0.334647	-0.0845638	-1.58563	0.893138	0.127898	0.999265	-4.49051
AMER1	-0.370434	0.320705	-1.58559	0.893108	0.127906	0.999265	-4.49052
RPTN	0.413788	0.114595	1.58522	0.89282	0.127991	0.999265	-4.4906
DHRS2	0.314304	-0.293662	1.58509	0.892721	0.12802	0.999265	-4.49063
TSPAN4	0.33127	-0.0237319	1.58481	0.892507	0.128083	0.999265	-4.49069
HARBI1	-0.384626	-0.0678044	-1.58448	0.892253	0.128158	0.999265	-4.49077
KLHDC10	-0.356208	0.176775	-1.58348	0.891475	0.128388	0.999265	-4.49099
GALNT11	-0.28605	0.0999139	-1.58301	0.891119	0.128493	0.999265	-4.49109
MAS1L	0.495828	0.145336	1.58285	0.890991	0.128531	0.999265	-4.49113
FAM229B	0.420247	-0.0712604	1.58251	0.890728	0.128609	0.999265	-4.4912
MMAB	0.402199	0.0215886	1.58157	0.890004	0.128824	0.999265	-4.49141
GRK6	-0.330329	-0.125968	-1.58155	0.889994	0.128827	0.999265	-4.49141
SHC4	-0.386604	0.296324	-1.58106	0.889615	0.128939	0.999265	-4.49152
RAPSN	0.37018	-0.177886	1.58072	0.889354	0.129017	0.999265	-4.49159
PSMC6	0.373674	0.00269418	1.58071	0.889346	0.129019	0.999265	-4.49159
ZNF324B	-0.324797	-0.0265604	-1.58064	0.889292	0.129035	0.999265	-4.49161
C2orf70	-0.351868	0.0560922	-1.58059	0.889254	0.129046	0.999265	-4.49162
2024-09-03	-0.472672	-0.00738146	-1.57963	0.888509	0.129268	0.999265	-4.49183
CENPE	-0.390479	0.27357	-1.57961	0.888495	0.129272	0.999265	-4.49184
DDX19A	0.425204	0.0605099	1.57884	0.887904	0.129448	0.999265	-4.49201
HRG	0.383584	0.16793	1.57872	0.88781	0.129476	0.999265	-4.49203
CCDC14	-0.284594	0.175466	-1.57796	0.887226	0.12965	0.999265	-4.4922
TRIM46	-0.420192	0.0861008	-1.57746	0.886842	0.129765	0.999265	-4.49231
WDR54	-0.305458	-0.129094	-1.57736	0.886765	0.129788	0.999265	-4.49233
ADAMTS13	-0.289684	0.0760619	-1.57722	0.886655	0.129821	0.999265	-4.49236
ATXN7L2	-0.353833	0.0865698	-1.5771	0.886563	0.129848	0.999265	-4.49239
OR7D2	0.577865	0.203407	1.57685	0.886372	0.129906	0.999265	-4.49244
ANKRD53	-0.469905	0.25708	-1.5768	0.886333	0.129917	0.999265	-4.49245
OR1L3	0.505262	0.174145	1.57671	0.886259	0.129939	0.999265	-4.49247
PCDHGB6	-0.442349	0.079739	-1.5767	0.886256	0.12994	0.999265	-4.49248
MRPL38	0.368342	-0.174656	1.57666	0.886224	0.12995	0.999265	-4.49248
DMRT3	-0.404757	0.222592	-1.57553	0.885356	0.13021	0.999265	-4.49273
SH2D4A	-0.387506	0.0927642	-1.57551	0.885337	0.130216	0.999265	-4.49274
MCM3	0.56538	0.142097	1.5754	0.885255	0.13024	0.999265	-4.49276
DDX31	-0.36042	0.270509	-1.57536	0.885223	0.13025	0.999265	-4.49277
ZNF441	-0.390052	0.0426702	-1.57509	0.885013	0.130313	0.999265	-4.49283
MTRNR2L6	-0.325272	0.0231686	-1.57473	0.884743	0.130394	0.999265	-4.49291
SECISBP2L	-0.390202	-0.00239921	-1.57424	0.88436	0.130509	0.999265	-4.49302
ARFGEF2	-0.337051	0.161628	-1.5733	0.883637	0.130726	0.999265	-4.49322
VPS37D	-0.351373	0.0891209	-1.57328	0.883621	0.130731	0.999265	-4.49323
GRPEL2	-0.33038	-0.154946	-1.57262	0.883118	0.130883	0.999265	-4.49337
ANGPTL1	0.457144	0.0215872	1.57212	0.882731	0.130999	0.999265	-4.49348
AKAP2	0.348278	-0.0711285	1.57186	0.882535	0.131058	0.999265	-4.49354
SLC2A1	-0.416798	0.0554158	-1.57139	0.882171	0.131168	0.999265	-4.49364
PI16	0.538057	0.254518	1.57117	0.882005	0.131219	0.999265	-4.49369
SGTA	0.38244	-0.196862	1.57075	0.881679	0.131317	0.999265	-4.49378
TRIM49D1	0.461458	0.187552	1.57064	0.881595	0.131342	0.999265	-4.4938
TRIM45	-0.334939	0.113671	-1.57036	0.881382	0.131407	0.999265	-4.49386
ARL8A	-0.342613	0.227393	-1.56877	0.88016	0.131777	0.999265	-4.49421
IFIH1	0.549012	-0.00664948	1.56837	0.879852	0.131871	0.999265	-4.4943
MMP21	0.304378	0.0740195	1.56808	0.879632	0.131937	0.999265	-4.49436
KDM8	0.419025	-0.0349102	1.56785	0.879449	0.131993	0.999265	-4.49441
DMXL2	-0.300807	0.0966761	-1.5677	0.879338	0.132027	0.999265	-4.49445
ERBB3	0.293957	0.0368463	1.56717	0.878932	0.13215	0.999265	-4.49456
FLNC	-0.333615	0.221041	-1.56704	0.878832	0.132181	0.999265	-4.49459
ABCA2	-0.361992	0.0241061	-1.56602	0.878048	0.132419	0.999265	-4.49481
RPA1	0.60493	0.149717	1.56587	0.877932	0.132455	0.999265	-4.49485
ITPKB	-0.401101	0.018643	-1.56569	0.877793	0.132497	0.999265	-4.49489
WDCP	-0.350752	0.0347245	-1.56564	0.87776	0.132507	0.999265	-4.4949
MRPS7	0.401625	-0.140386	1.56556	0.877694	0.132527	0.999265	-4.49491
EPHA2	0.409318	0.0174069	1.56548	0.877636	0.132545	0.999265	-4.49493
FN3KRP	0.307302	-0.0823378	1.5654	0.877574	0.132564	0.999265	-4.49495
EXD3	-0.53124	0.0976737	-1.56508	0.877327	0.132639	0.999265	-4.49502
PCDHGA3	-0.376524	-0.158031	-1.56497	0.87724	0.132666	0.999265	-4.49504
NECAP2	0.298483	-0.164047	1.56485	0.87715	0.132694	0.999265	-4.49507
CCDC129	0.458474	0.159818	1.56471	0.877041	0.132727	0.999265	-4.4951
TBL2	-0.300279	0.0478422	-1.5644	0.876802	0.1328	0.999265	-4.49517
FAM118A	-0.289565	-0.137433	-1.56377	0.876322	0.132947	0.999265	-4.4953
ST6GAL2	-0.472958	0.0950712	-1.56348	0.876102	0.133014	0.999265	-4.49537
SF3B5	0.301673	-0.0933664	1.56337	0.876014	0.133041	0.999265	-4.49539
TAZ	-0.326709	0.0427079	-1.56318	0.87587	0.133085	0.999265	-4.49543
LOC643802	0.393687	0.00721533	1.56313	0.875832	0.133097	0.999265	-4.49544
DDX59	-0.314536	0.225088	-1.56308	0.875793	0.133109	0.999265	-4.49545
BST2	0.446504	-0.123891	1.56303	0.875754	0.133121	0.999265	-4.49547
SRA1	-0.344524	-0.147519	-1.5623	0.875196	0.133292	0.999265	-4.49562
DOC2A	-0.465845	0.145818	-1.56223	0.875139	0.133309	0.999265	-4.49564
PTCHD3	0.35955	0.115011	1.56218	0.875105	0.13332	0.999265	-4.49565
MRPL52	0.426442	-0.229548	1.56217	0.875096	0.133323	0.999265	-4.49565
FOXC2	0.418239	0.181566	1.56209	0.875032	0.133342	0.999265	-4.49567
SAP18	0.391817	-0.0538687	1.56201	0.874972	0.133361	0.999265	-4.49569
EEF1A2	-0.266611	-0.0229791	-1.56191	0.874899	0.133383	0.999265	-4.49571
GMCL1	-0.495154	0.11108	-1.56134	0.874461	0.133518	0.999265	-4.49583
CCDC69	0.368188	-0.0212472	1.56112	0.874294	0.133569	0.999265	-4.49588
SMARCD3	-0.378621	0.146923	-1.56107	0.874252	0.133582	0.999265	-4.49589
TP53RK	-0.332297	-0.066853	-1.561	0.8742	0.133598	0.999265	-4.49591
ID3	-0.37991	-0.0246406	-1.56028	0.873647	0.133768	0.999265	-4.49607
DENND2D	0.350245	-0.115949	1.56025	0.873625	0.133775	0.999265	-4.49607
DIP2C	-0.422946	0.285076	-1.56014	0.873538	0.133802	0.999265	-4.4961
IP6K2	0.319548	0.0453403	1.55998	0.873421	0.133838	0.999265	-4.49613
CBWD6	-0.36359	0.115375	-1.55987	0.873336	0.133864	0.999265	-4.49615
VPS13B	-0.323379	0.0502504	-1.55976	0.873248	0.133891	0.999265	-4.49618
CLCN5	-0.33602	0.105122	-1.55853	0.872309	0.134181	0.999265	-4.49645
FBXO18	-0.359584	0.0826719	-1.55848	0.872267	0.134194	0.999265	-4.49646
MIOS	-0.439723	-0.000122467	-1.55827	0.872105	0.134244	0.999265	-4.4965
UBAP2	-0.35695	0.276705	-1.55777	0.871725	0.134362	0.999265	-4.49661
SHMT2	0.358802	-0.0774747	1.55737	0.871423	0.134455	0.999265	-4.4967
LRRC63	-0.389445	0.0522156	-1.55718	0.871278	0.1345	0.999265	-4.49674
STARD9	-0.300785	0.00984807	-1.55677	0.870958	0.134599	0.999265	-4.49683
TCP11L1	-0.378907	0.050982	-1.55673	0.870933	0.134607	0.999265	-4.49684
PANK3	-0.311283	-0.0130257	-1.55643	0.870703	0.134678	0.999265	-4.4969
DVL3	-0.395868	0.191808	-1.55643	0.870702	0.134679	0.999265	-4.4969
SCN1A	-0.467448	0.061832	-1.55593	0.870319	0.134797	0.999265	-4.49701
TMEM63C	-0.306739	-0.199334	-1.55563	0.870092	0.134868	0.999265	-4.49708
GPX1	0.46349	-0.141933	1.55541	0.869924	0.13492	0.999265	-4.49712
MXI1	-0.448097	-0.144796	-1.55478	0.869441	0.13507	0.999265	-4.49726
LGALS9	0.570816	-0.0308709	1.55394	0.868797	0.135271	0.999265	-4.49745
ZNF160	-0.364184	-0.00665178	-1.55318	0.868212	0.135453	0.999265	-4.49761
PTTG1IP	0.283519	-0.139402	1.55266	0.86782	0.135575	0.999265	-4.49772
GBP4	0.360131	0.111624	1.55235	0.867583	0.135649	0.999265	-4.49779
PLP2	-0.369691	0.237855	-1.55045	0.866128	0.136104	0.999265	-4.4982
LOC100505549	-0.340136	0.0468698	-1.55034	0.866047	0.13613	0.999265	-4.49823
ZNF692	-0.33817	0.126662	-1.55013	0.865883	0.136181	0.999265	-4.49827
STX4	0.344414	-0.0719616	1.54963	0.865502	0.136301	0.999265	-4.49838
IFI35	0.468159	-0.0744836	1.54953	0.865425	0.136325	0.999265	-4.4984
TMX1	0.338826	-0.0731124	1.54941	0.865334	0.136353	0.999265	-4.49843
ZBTB21	-0.38847	0.0484566	-1.54908	0.865083	0.136432	0.999265	-4.4985
SPHK1	0.413828	-0.0412464	1.54852	0.864655	0.136567	0.999265	-4.49862
TMEM131	-0.304061	-0.238023	-1.54833	0.864511	0.136612	0.999265	-4.49866
ASMT	0.429485	0.110163	1.54783	0.864131	0.136732	0.999265	-4.49877
SLC26A9	0.369346	0.189527	1.54746	0.863844	0.136822	0.999265	-4.49885
L1CAM	-0.277137	0.103491	-1.54731	0.863733	0.136857	0.999265	-4.49889
DQX1	0.423192	0.102501	1.54679	0.863335	0.136982	0.999265	-4.499
CEP85	-0.313757	0.024068	-1.54672	0.863281	0.136999	0.999265	-4.49901
MAT2A	-0.377255	0.103803	-1.54663	0.863213	0.137021	0.999265	-4.49903
CCL5	0.311101	0.0519935	1.54649	0.863111	0.137053	0.999265	-4.49906
GNAZ	-0.384874	-0.05232	-1.54619	0.862878	0.137127	0.999265	-4.49913
VPS26B	-0.278569	-0.000496982	-1.54617	0.862864	0.137131	0.999265	-4.49913
NUPR1	0.357828	-0.199838	1.54613	0.862835	0.13714	0.999265	-4.49914
EFNA3	-0.35256	-0.1481	-1.54608	0.862792	0.137154	0.999265	-4.49915
PSMC4	0.299386	-0.045691	1.54607	0.862784	0.137156	0.999265	-4.49915
CHST10	-0.341852	-0.11649	-1.54547	0.862326	0.137301	0.999265	-4.49928
SLC6A12	0.602988	0.103349	1.54541	0.86228	0.137316	0.999265	-4.4993
OTUB2	-0.348908	0.108783	-1.54532	0.862218	0.137335	0.999265	-4.49932
C1orf27	-0.363145	0.202138	-1.54532	0.862216	0.137336	0.999265	-4.49932
GJB6	-0.351265	0.0199151	-1.54429	0.861432	0.137584	0.999265	-4.49954
WDR46	0.49727	-0.00466767	1.54426	0.861404	0.137593	0.999265	-4.49955
UBR1	-0.276975	0.0154029	-1.54423	0.861387	0.137598	0.999265	-4.49955
ARHGEF39	-0.42251	0.142469	-1.54381	0.861064	0.137701	0.999265	-4.49964
SRP68	0.366759	-0.0168117	1.54375	0.861022	0.137714	0.999265	-4.49966
PPP3CC	-0.447519	0.198016	-1.54363	0.860926	0.137744	0.999265	-4.49968
NDUFS3	0.292865	-0.128738	1.54338	0.860733	0.137806	0.999265	-4.49974
CPAMD8	-0.363219	0.22205	-1.5429	0.860372	0.13792	0.999265	-4.49984
METTL2B	-0.31331	0.225781	-1.54248	0.860052	0.138022	0.999265	-4.49993
MLLT10	-0.311613	0.192121	-1.54239	0.859984	0.138044	0.999265	-4.49995
GML	0.358668	0.135539	1.54207	0.859737	0.138122	0.999265	-4.50002
BANK1	-0.4654	0.0172308	-1.54187	0.859586	0.13817	0.999265	-4.50006
HIST1H2AH	0.312725	0.264366	1.54173	0.859478	0.138204	0.999265	-4.50009
DNAJC18	-0.2502	-0.0943049	-1.54151	0.859311	0.138258	0.999265	-4.50014
SOS1	-0.380114	0.266555	-1.541	0.858921	0.138382	0.999265	-4.50025
EIF5A	0.563761	0.0429299	1.54063	0.858641	0.138471	0.999265	-4.50033
ZNF790	-0.327887	0.135515	-1.53998	0.858144	0.13863	0.999265	-4.50047
SCNN1A	0.288717	-0.024919	1.53994	0.858117	0.138638	0.999265	-4.50048
SIRT7	0.405033	-0.178927	1.53974	0.857964	0.138687	0.999265	-4.50052
TTYH3	-0.307321	-0.218594	-1.53969	0.857923	0.1387	0.999265	-4.50054
LINGO2	0.443362	0.113629	1.53956	0.857824	0.138732	0.999265	-4.50056
BAIAP2L1	-0.270279	0.0283074	-1.53956	0.857824	0.138732	0.999265	-4.50056
OSBP2	-0.347579	-0.120669	-1.53926	0.857596	0.138805	0.999265	-4.50063
PDE4B	-0.382067	0.131359	-1.5392	0.857553	0.138818	0.999265	-4.50064
PDZD8	-0.376001	0.173693	-1.53914	0.857508	0.138833	0.999265	-4.50065
TIMD4	0.390525	-0.00730114	1.539	0.857402	0.138867	0.999265	-4.50068
SEC22A	-0.425554	-0.0665826	-1.5383	0.856868	0.139038	0.999265	-4.50084
TEKT3	0.339705	0.0683963	1.53815	0.856753	0.139074	0.999265	-4.50087
LPCAT2	-0.28564	0.121727	-1.53805	0.856677	0.139099	0.999265	-4.50089
COMMD6	-0.376772	0.000572132	-1.538	0.85664	0.13911	0.999265	-4.5009
SCLT1	-0.436202	0.0145715	-1.53794	0.856592	0.139126	0.999265	-4.50091
SYPL1	-0.315277	0.0692526	-1.53756	0.856308	0.139217	0.999265	-4.50099
PSMB3	0.476904	-0.0557422	1.53728	0.856092	0.139286	0.999265	-4.50106
PHLDA2	0.34636	-0.0559256	1.53718	0.856013	0.139312	0.999265	-4.50108
NUP214	-0.327651	0.185216	-1.53718	0.856012	0.139312	0.999265	-4.50108
SPATA5	-0.349172	0.0973382	-1.53716	0.855998	0.139316	0.999265	-4.50108
NRP1	-0.302226	0.0632483	-1.53709	0.855947	0.139333	0.999265	-4.5011
ELL	-0.324744	-0.0629934	-1.53695	0.855842	0.139367	0.999265	-4.50113
PCDHGB4	-0.39927	-0.150722	-1.53691	0.855809	0.139377	0.999265	-4.50114
H3F3A	0.391903	0.315613	1.53594	0.855072	0.139614	0.999265	-4.50135
NDUFA9	0.334895	-0.0635677	1.53582	0.85498	0.139643	0.999265	-4.50137
MYT1L	0.530942	0.0725854	1.53476	0.854179	0.139901	0.999265	-4.5016
ERMARD	-0.389064	-0.000433673	-1.53476	0.854178	0.139901	0.999265	-4.5016
STPG4	-0.436843	-0.109656	-1.53468	0.854118	0.139921	0.999265	-4.50162
CCDC171	-0.45482	0.200262	-1.53421	0.853759	0.140036	0.999265	-4.50172
HEY2	0.281623	0.128315	1.53402	0.853615	0.140083	0.999265	-4.50176
QRICH1	0.344307	0.263021	1.53391	0.853526	0.140111	0.999265	-4.50178
MUC2	0.338026	0.113101	1.5338	0.853444	0.140138	0.999265	-4.50181
TTLL11	-0.347741	0.198936	-1.53362	0.853311	0.140181	0.999265	-4.50184
ABL2	-0.350995	0.197089	-1.53322	0.853006	0.14028	0.999265	-4.50193
IRX6	-0.345226	-0.0513811	-1.53285	0.852724	0.140371	0.999265	-4.50201
PANK2	-0.36722	-0.145821	-1.53262	0.852548	0.140427	0.999265	-4.50206
RASA3	-0.309149	-0.0144974	-1.53201	0.852086	0.140577	0.999265	-4.50219
NHLRC3	-0.463797	0.135645	-1.53161	0.851786	0.140674	0.999265	-4.50228
FLRT1	-0.277813	0.0676382	-1.5315	0.851698	0.140702	0.999265	-4.5023
EPDR1	0.312795	0.127155	1.53146	0.851666	0.140713	0.999265	-4.50231
EEF2KMT	0.357208	0.149272	1.5314	0.851625	0.140726	0.999265	-4.50232
TAPBP	0.327968	0.0389542	1.53106	0.851367	0.14081	0.999265	-4.5024
CNTRL	-0.443391	0.0262202	-1.5308	0.851166	0.140875	0.999265	-4.50245
OR10W1	0.314225	0.196323	1.53001	0.85057	0.141068	0.999265	-4.50262
ZNF526	-0.35305	0.139597	-1.52991	0.850489	0.141095	0.999265	-4.50265
ZGRF1	-0.455763	0.0352643	-1.52963	0.850282	0.141162	0.999265	-4.5027
FAM193B	-0.360723	-0.209673	-1.52845	0.849385	0.141454	0.999265	-4.50296
FAM227A	-0.354117	-0.0155563	-1.52844	0.849378	0.141456	0.999265	-4.50296
GREM1	0.442911	0.0272699	1.52812	0.849134	0.141536	0.999265	-4.50303
ARHGAP11B	-0.299841	0.18102	-1.5279	0.848965	0.141591	0.999265	-4.50308
CNNM2	-0.368617	-0.239498	-1.52733	0.848536	0.141731	0.999265	-4.5032
S100A16	0.261987	-0.0328691	1.52669	0.848049	0.14189	0.999265	-4.50334
C19orf73	-0.367777	0.0222297	-1.52655	0.847945	0.141924	0.999265	-4.50337
AP5S1	-0.265594	-0.0901515	-1.52649	0.847901	0.141938	0.999265	-4.50338
PSMB5	0.340578	-0.182152	1.52635	0.847789	0.141975	0.999265	-4.50341
ZNF266	-0.364333	0.05078	-1.52624	0.847706	0.142002	0.999265	-4.50344
KRTAP21-2	0.41471	0.146593	1.52596	0.847499	0.142069	0.999265	-4.50349
ACOT13	0.315028	-0.00173991	1.5258	0.847372	0.142111	0.999265	-4.50353
BEGAIN	0.385236	0.0677264	1.52494	0.846723	0.142324	0.999265	-4.50371
KALRN	-0.437171	0.0720572	-1.52441	0.846324	0.142455	0.999265	-4.50383
ZNF436	-0.360335	-0.101762	-1.52436	0.846283	0.142468	0.999265	-4.50384
FGF3	0.276613	0.145923	1.52403	0.846033	0.14255	0.999265	-4.50391
NOA1	-0.38694	-0.093748	-1.52391	0.845946	0.142578	0.999265	-4.50393
TBC1D3G	-0.413069	-0.0218894	-1.523	0.845251	0.142807	0.999265	-4.50413
ZNF177	-0.324793	0.0619699	-1.52265	0.844989	0.142893	0.999265	-4.50421
SARS	0.273059	-0.0358068	1.52263	0.844971	0.142899	0.999265	-4.50421
SPG11	-0.317106	0.0622013	-1.5224	0.844802	0.142955	0.999265	-4.50426
PDCD5	0.357394	-0.0620843	1.52221	0.844652	0.143004	0.999265	-4.5043
ANKRD61	-0.305819	-0.0217404	-1.52219	0.844642	0.143007	0.999265	-4.5043
NAA35	-0.501063	0.155426	-1.52208	0.844556	0.143036	0.999265	-4.50433
MFSD8	-0.428527	0.0882112	-1.52173	0.844289	0.143124	0.999265	-4.5044
IKBKB	-0.398337	0.107197	-1.52146	0.844085	0.143191	0.999265	-4.50446
TRIM66	-0.330204	-0.0845482	-1.52136	0.844009	0.143216	0.999265	-4.50448
TAS2R9	0.370826	0.188121	1.5213	0.843963	0.143231	0.999265	-4.5045
KRT18	0.299747	-0.178615	1.52113	0.843834	0.143274	0.999265	-4.50453
LPCAT1	-0.342901	0.00610283	-1.52095	0.843703	0.143317	0.999265	-4.50457
PEX13	-0.405117	-0.0424291	-1.52085	0.843625	0.143342	0.999265	-4.50459
CABP7	-0.321699	-0.120651	-1.52077	0.843562	0.143363	0.999265	-4.50461
KCNS2	-0.290164	0.179281	-1.52076	0.843561	0.143364	0.999265	-4.50461
PRR36	-0.262329	0.0883233	-1.52063	0.84346	0.143397	0.999265	-4.50464
C7orf71	0.48241	0.0685835	1.52046	0.843334	0.143439	0.999265	-4.50467
MAGEA1	0.336916	-0.0368619	1.51987	0.842882	0.143588	0.999265	-4.5048
ZNF132	-0.262836	0.0806685	-1.51964	0.84271	0.143645	0.999265	-4.50485
ZNF717	-0.399516	0.247089	-1.51955	0.842642	0.143667	0.999265	-4.50487
AK9	-0.333724	0.0244258	-1.51916	0.842344	0.143766	0.999265	-4.50496
ETNPPL	0.456721	0.0561061	1.51912	0.842314	0.143776	0.999265	-4.50496
CCPG1	-0.351555	-0.064497	-1.51878	0.842063	0.143859	0.999265	-4.50503
PRIM2	0.507807	0.16509	1.51849	0.84184	0.143933	0.999265	-4.5051
UBE2L6	0.465867	0.0263646	1.51805	0.841508	0.144043	0.999265	-4.50519
RBMX2	-0.380585	-0.0590827	-1.51793	0.841417	0.144073	0.999265	-4.50522
TBC1D9B	-0.300509	-0.0434148	-1.51792	0.841411	0.144075	0.999265	-4.50522
MMP11	-0.325043	0.015723	-1.51595	0.839921	0.14457	0.999265	-4.50564
KLHL15	-0.338908	0.1575	-1.51557	0.839636	0.144665	0.999265	-4.50572
DCSTAMP	0.35763	0.161055	1.51538	0.839491	0.144713	0.999265	-4.50576
RASA2	-0.372387	0.229976	-1.51469	0.838972	0.144887	0.999265	-4.50591
SPDYE18	-0.313728	0.240011	-1.51459	0.838892	0.144913	0.999265	-4.50593
SUGP2	-0.299609	0.292677	-1.51435	0.838715	0.144972	0.999265	-4.50598
OR2A4	-0.359054	0.169456	-1.51424	0.838631	0.145	0.999265	-4.50601
RMDN3	-0.369048	-0.192117	-1.5141	0.838524	0.145036	0.999265	-4.50604
COX15	-0.404183	0.058162	-1.51375	0.838259	0.145125	0.999265	-4.50611
APOL2	0.402727	-0.162316	1.5135	0.838068	0.145188	0.999265	-4.50617
ASB12	0.404499	0.219965	1.51332	0.837932	0.145234	0.999265	-4.5062
NPTX1	0.396572	0.012289	1.51219	0.837077	0.14552	0.999265	-4.50645
SLC25A19	0.357995	0.0740849	1.51145	0.836523	0.145706	0.999265	-4.5066
SUPT20HL2	0.411547	0.164019	1.51139	0.836473	0.145723	0.999265	-4.50662
HLA-C	0.513975	-0.0508551	1.51107	0.836236	0.145802	0.999265	-4.50669
TXNDC15	-0.265318	-0.0666817	-1.51048	0.835789	0.145952	0.999265	-4.50681
MEGF9	-0.4673	0.0027775	-1.51029	0.835647	0.146	0.999265	-4.50685
ZNF133	-0.336263	-0.0105812	-1.51012	0.835517	0.146044	0.999265	-4.50689
ATAD2B	-0.467765	0.0181618	-1.51007	0.835482	0.146056	0.999265	-4.5069
GPRIN1	-0.280126	-0.145379	-1.50993	0.835373	0.146092	0.999265	-4.50693
ALDH7A1	0.316496	0.218358	1.50985	0.835316	0.146111	0.999265	-4.50695
SLC45A1	-0.386423	0.083091	-1.50968	0.835185	0.146155	0.999265	-4.50698
KLHL7	-0.386963	0.00785675	-1.50965	0.835164	0.146162	0.999265	-4.50699
PPP1R12C	-0.332918	-0.121722	-1.50929	0.83489	0.146255	0.999265	-4.50707
PIGR	0.362802	0.0328711	1.50917	0.834805	0.146283	0.999265	-4.50709
ZNF571	-0.304785	0.072228	-1.50911	0.834758	0.146299	0.999265	-4.5071
MAGEF1	0.38312	0.130533	1.50907	0.834727	0.14631	0.999265	-4.50711
PLD1	-0.436633	0.0443489	-1.50898	0.834658	0.146333	0.999265	-4.50713
EFCAB13	-0.38467	0.0340548	-1.50881	0.834531	0.146376	0.999265	-4.50717
TMEM35A	0.282407	0.0997506	1.50865	0.834407	0.146418	0.999265	-4.5072
STAT1	0.460628	0.0551657	1.50724	0.833345	0.146776	0.999265	-4.5075
NMNAT3	-0.399789	0.0237345	-1.50688	0.833074	0.146868	0.999265	-4.50758
TCEA3	-0.316003	0.0824778	-1.50661	0.83287	0.146937	0.999265	-4.50764
PNP	0.371003	-0.0003157	1.50654	0.832818	0.146954	0.999265	-4.50765
PLA2R1	-0.372752	0.107579	-1.50652	0.832807	0.146958	0.999265	-4.50766
MMP19	0.302516	0.096395	1.50639	0.832708	0.146991	0.999265	-4.50768
MAGEA6	0.292563	-0.0970132	1.50627	0.832615	0.147023	0.999265	-4.50771
TTC21B	-0.368398	0.0647124	-1.50609	0.832482	0.147068	0.999265	-4.50775
SQSTM1	0.304627	-0.0550345	1.50554	0.832065	0.147209	0.999265	-4.50787
MAP4	0.358674	0.399183	1.50519	0.831804	0.147298	0.999265	-4.50794
SPATA45	-0.374738	0.170838	-1.50361	0.83061	0.147703	0.999265	-4.50828
H2AFB2	-0.39759	0.119479	-1.50317	0.830282	0.147815	0.999265	-4.50837
MMAA	-0.413113	0.00638728	-1.50276	0.829971	0.147921	0.999265	-4.50846
TSPYL2	-0.274053	0.0705559	-1.50222	0.82957	0.148058	0.999265	-4.50857
ZC3H6	-0.344921	0.0717065	-1.50165	0.829135	0.148206	0.999265	-4.50869
FLOT1	0.389512	0.0415272	1.50153	0.829051	0.148234	0.999265	-4.50872
MTMR1	-0.45495	0.107623	-1.50088	0.828558	0.148403	0.999265	-4.50886
SPRED1	-0.451355	0.155327	-1.50081	0.828508	0.14842	0.999265	-4.50887
STMN3	-0.267168	-0.124611	-1.50068	0.828406	0.148455	0.999265	-4.5089
AP3M2	-0.394412	-0.0479417	-1.49984	0.827776	0.14867	0.999265	-4.50908
IGF2BP1	0.279317	-0.141155	1.49978	0.827735	0.148684	0.999265	-4.50909
MAPK12	-0.297643	-0.0162297	-1.49976	0.827714	0.148691	0.999265	-4.5091
ZSCAN30	-0.420586	-0.00103424	-1.49911	0.82723	0.148857	0.999265	-4.50923
RAB40AL	-0.352286	0.14977	-1.49862	0.826863	0.148983	0.999265	-4.50934
SLC12A4	-0.374642	0.0536238	-1.49858	0.826829	0.148995	0.999265	-4.50935
SMARCA2	-0.49524	0.243809	-1.49854	0.826802	0.149004	0.999265	-4.50935
POLR2L	0.306388	-0.219405	1.49706	0.82569	0.149386	0.999265	-4.50967
B2M	0.515558	-0.089181	1.49684	0.825519	0.149445	0.999265	-4.50972
YWHAE	0.409147	0.170244	1.49671	0.825421	0.149478	0.999265	-4.50974
RCC1L	0.36117	0.197283	1.49618	0.825027	0.149614	0.999265	-4.50986
IDNK	-0.393691	0.0988998	-1.49615	0.825	0.149624	0.999265	-4.50986
ZFP82	-0.373057	0.0918838	-1.4958	0.824739	0.149713	0.999265	-4.50994
EFHC1	-0.351117	0.10532	-1.49545	0.824475	0.149804	0.999265	-4.51001
THBS3	-0.483207	0.139388	-1.49533	0.824387	0.149835	0.999265	-4.51004
AKR7L	-0.384826	-0.0247086	-1.49371	0.82317	0.150255	0.999265	-4.51038
IDH3B	-0.279425	-0.153875	-1.49314	0.822746	0.150402	0.999265	-4.5105
ZBTB5	-0.474103	0.301204	-1.49312	0.822731	0.150407	0.999265	-4.51051
ZNF611	-0.36245	0.0740365	-1.49305	0.822678	0.150426	0.999265	-4.51052
FEN1	0.322377	-0.0787746	1.49228	0.8221	0.150626	0.999265	-4.51068
TBCD	0.36128	-0.153653	1.4916	0.821592	0.150802	0.999265	-4.51083
FAM8A1	-0.287714	-0.106796	-1.4915	0.821511	0.150831	0.999265	-4.51085
KRIT1	-0.318003	0.161132	-1.49125	0.821327	0.150894	0.999265	-4.5109
WSB1	-0.373721	0.0397925	-1.49109	0.821204	0.150937	0.999265	-4.51094
NCBP2	-0.24151	-0.0760913	-1.49107	0.821193	0.150941	0.999265	-4.51094
HSPA5	0.295817	0.112458	1.49104	0.821168	0.15095	0.999265	-4.51095
GCC1	-0.301209	0.139806	-1.4903	0.820613	0.151143	0.999265	-4.5111
NPBWR2	0.349183	0.124528	1.49018	0.820525	0.151173	0.999265	-4.51113
FKBP14	-0.29449	-0.380137	-1.48997	0.82037	0.151227	0.999265	-4.51117
DNAH5	0.333369	0.00993923	1.48974	0.820195	0.151288	0.999265	-4.51122
MYL6	0.346876	-0.0932033	1.48957	0.820065	0.151334	0.999265	-4.51126
MAGEA12	0.335992	-0.097187	1.48938	0.819926	0.151382	0.999265	-4.5113
POLR2J3	-0.395238	0.0296602	-1.48875	0.819455	0.151546	0.999265	-4.51143
UNC13A	-0.345035	0.031701	-1.48847	0.819244	0.15162	0.999265	-4.51149
H1F0	0.285252	0.00976247	1.48845	0.81923	0.151625	0.999265	-4.51149
TMEM38B	-0.385537	0.13108	-1.4881	0.818963	0.151718	0.999265	-4.51157
TMEM40	-0.276615	-0.111865	-1.48786	0.818784	0.151781	0.999265	-4.51162
ILF2	0.341789	0.282667	1.48678	0.817976	0.152063	0.999265	-4.51185
IRX2	-0.301664	0.0411216	-1.48661	0.817849	0.152108	0.999265	-4.51188
PNPLA8	-0.359654	-0.0873839	-1.48638	0.817679	0.152167	0.999265	-4.51193
NPFF	-0.389455	-0.180659	-1.48618	0.81753	0.152219	0.999265	-4.51197
RANBP17	-0.349635	0.0853692	-1.48553	0.817044	0.15239	0.999265	-4.51211
SLC6A17	-0.346431	-0.0560436	-1.48492	0.816588	0.15255	0.999265	-4.51224
ACKR4	-0.274046	0.173838	-1.48479	0.816487	0.152585	0.999265	-4.51227
HAUS6	-0.31953	0.426071	-1.48468	0.816404	0.152615	0.999265	-4.51229
TBC1D25	-0.370385	0.126884	-1.48447	0.816244	0.152671	0.999265	-4.51234
ARPC1A	-0.432678	0.0232788	-1.48437	0.816171	0.152696	0.999265	-4.51236
NLRP10	0.445217	0.160769	1.48432	0.816137	0.152709	0.999265	-4.51237
MAGEC3	0.309242	0.033499	1.4843	0.816121	0.152714	0.999265	-4.51237
NNMT	-0.353407	0.0443493	-1.48346	0.81549	0.152936	0.999265	-4.51255
ZNF765-ZNF761	-0.381997	0.192318	-1.48292	0.815088	0.153078	0.999265	-4.51266
THADA	-0.41704	0.113414	-1.48271	0.814932	0.153133	0.999265	-4.51271
DAXX	0.370796	-0.0467684	1.48236	0.814669	0.153226	0.999265	-4.51278
ISLR	0.287821	0.158788	1.48233	0.814649	0.153233	0.999265	-4.51279
AP4E1	-0.409525	-0.111629	-1.48199	0.814395	0.153322	0.999265	-4.51286
BID	0.348603	0.130164	1.48161	0.81411	0.153423	0.999265	-4.51294
MIP	0.355679	0.0902763	1.4815	0.814023	0.153454	0.999265	-4.51296
OR7G3	0.523431	0.197367	1.48126	0.813847	0.153516	0.999265	-4.51301
ZNF274	-0.373276	-0.00237002	-1.481	0.81365	0.153585	0.999265	-4.51307
RAB28	-0.405998	0.0664737	-1.48076	0.813476	0.153647	0.999265	-4.51312
SPATA2	-0.295645	-0.0172994	-1.48052	0.813295	0.153711	0.999265	-4.51317
UAP1	-0.382493	0.0890827	-1.4804	0.813201	0.153744	0.999265	-4.5132
DBF4	-0.314471	0.266373	-1.48031	0.813137	0.153767	0.999265	-4.51321
RFPL1	0.388662	0.0490424	1.48015	0.813017	0.15381	0.999265	-4.51325
NAT2	0.355847	-0.0376903	1.47969	0.812672	0.153932	0.999265	-4.51335
KIF3B	-0.290611	-0.11216	-1.47953	0.812556	0.153973	0.999265	-4.51338
CD109	-0.364552	0.00221529	-1.47921	0.812315	0.154058	0.999265	-4.51345
EPHA3	0.324756	0.0179296	1.47919	0.812297	0.154065	0.999265	-4.51345
TCF7L1	-0.272636	0.232011	-1.47882	0.812022	0.154162	0.999265	-4.51353
BCL2L14	0.272044	0.102616	1.47844	0.811743	0.154261	0.999265	-4.51361
GSTM1	0.355398	7.48825e-05	1.47795	0.811376	0.154392	0.999265	-4.51371
PRAMEF2	0.448615	0.139685	1.47788	0.811319	0.154412	0.999265	-4.51373
SRSF7	0.338574	0.117414	1.47768	0.81117	0.154465	0.999265	-4.51377
GNA14	-0.306028	0.0106984	-1.47759	0.811106	0.154488	0.999265	-4.51379
SLC24A5	0.312617	-0.180737	1.477	0.810667	0.154644	0.999265	-4.51391
HOXB2	0.254605	0.109489	1.47653	0.810311	0.154771	0.999265	-4.51401
ALKAL2	-0.29778	-0.0737733	-1.4761	0.809996	0.154883	0.999265	-4.5141
ZNF493	-0.33835	0.18536	-1.47583	0.809789	0.154957	0.999265	-4.51416
APOBEC4	0.366566	0.0787161	1.47577	0.80975	0.154971	0.999265	-4.51417
RITA1	0.31565	-0.061603	1.4756	0.809617	0.155018	0.999265	-4.51421
DLG4	-0.277082	0.0664682	-1.47534	0.809428	0.155086	0.999265	-4.51426
PCOLCE	-0.294321	-0.19387	-1.47488	0.809081	0.15521	0.999265	-4.51436
CD101	-0.470459	0.0354567	-1.47442	0.808737	0.155333	0.999265	-4.51446
FAM227B	-0.350904	-0.0611091	-1.47401	0.808437	0.15544	0.999265	-4.51454
SUMO4	-0.484332	0.123579	-1.47368	0.808187	0.15553	0.999265	-4.51461
MTA2	0.352522	0.140198	1.47334	0.807932	0.155621	0.999265	-4.51468
HIST1H2AE	0.289735	0.21608	1.4733	0.807907	0.15563	0.999265	-4.51469
PSMB8	0.511318	0.0931512	1.47315	0.807793	0.155671	0.999265	-4.51472
ZHX1-C8orf76	-0.369893	0.033649	-1.47306	0.807725	0.155695	0.999265	-4.51474
SOSTDC1	-0.34941	0.16458	-1.473	0.80768	0.155711	0.999265	-4.51475
IGSF8	-0.368422	0.120101	-1.47279	0.807526	0.155766	0.999265	-4.5148
DRG1	0.396954	-0.00654515	1.47279	0.807521	0.155768	0.999265	-4.5148
AGO4	-0.303702	0.212585	-1.47273	0.807483	0.155782	0.999265	-4.51481
CD99L2	-0.266719	-0.111062	-1.47202	0.806954	0.155972	0.999265	-4.51496
KIF16B	-0.265689	0.0534809	-1.47169	0.806707	0.156061	0.999265	-4.51503
DSEL	0.327366	-0.011473	1.47142	0.8065	0.156135	0.999265	-4.51509
PCDHB9	-0.354086	-0.0372333	-1.47118	0.806322	0.156199	0.999265	-4.51514
HAUS7	-0.274923	0.0682304	-1.47079	0.806032	0.156303	0.999265	-4.51522
BMPR1B	-0.33696	-0.0228589	-1.47064	0.805924	0.156342	0.999265	-4.51525
NSUN6	-0.387375	0.00355007	-1.47064	0.805918	0.156344	0.999265	-4.51525
ZNF829	-0.325642	0.144837	-1.47061	0.805898	0.156351	0.999265	-4.51526
TTC3	-0.351265	0.184507	-1.47029	0.805657	0.156438	0.999265	-4.51532
TSNARE1	-0.357047	-0.137565	-1.46963	0.805168	0.156614	0.999265	-4.51546
EIF4E3	-0.315561	0.11588	-1.46954	0.805104	0.156638	0.999265	-4.51548
TMEM173	-0.356498	-0.0819138	-1.46939	0.80499	0.156679	0.999265	-4.51551
XBP1	0.237028	-0.165871	1.46901	0.804705	0.156781	0.999265	-4.51559
SPATA31C2	0.375772	0.139836	1.46887	0.804605	0.156817	0.999265	-4.51562
DCLRE1C	-0.38339	0.106446	-1.46887	0.804601	0.156819	0.999265	-4.51562
KATNBL1	-0.307207	0.161441	-1.46871	0.804487	0.15686	0.999265	-4.51565
TAGLN2	0.273492	-0.00332615	1.46863	0.804423	0.156884	0.999265	-4.51567
BOC	-0.319151	0.189613	-1.46836	0.804221	0.156956	0.999265	-4.51573
SNRPC	0.402629	-0.0121596	1.46836	0.80422	0.156957	0.999265	-4.51573
MFN1	-0.616136	-0.101838	-1.46836	0.80422	0.156957	0.999265	-4.51573
CCT2	0.40671	-0.106354	1.4681	0.804029	0.157026	0.999265	-4.51578
SCAMP5	-0.273091	0.0367824	-1.46806	0.803997	0.157037	0.999265	-4.51579
CXXC5	0.28665	-0.130315	1.46803	0.803977	0.157045	0.999265	-4.5158
FASN	0.317697	-0.00990735	1.46711	0.803293	0.157292	0.999265	-4.51599
DDX49	0.298902	0.0671825	1.46673	0.803011	0.157394	0.999265	-4.51607
PFKFB1	-0.46094	-0.0683801	-1.46666	0.802959	0.157413	0.999265	-4.51608
UQCRC2	0.307763	-0.0251458	1.46641	0.802773	0.157481	0.999265	-4.51614
OTUD7A	-0.422701	0.13696	-1.46612	0.802557	0.157559	0.999265	-4.5162
SPATA7	-0.256168	0.320933	-1.46529	0.801938	0.157784	0.999265	-4.51637
DEFB126	0.329224	-0.190951	1.46502	0.801742	0.157855	0.999265	-4.51643
USP42	-0.346851	0.0194457	-1.46488	0.801635	0.157894	0.999265	-4.51646
TBXA2R	-0.356551	0.147563	-1.46481	0.80158	0.157914	0.999265	-4.51647
SEZ6L2	-0.362608	-0.0950086	-1.4648	0.801574	0.157916	0.999265	-4.51647
MFSD6	-0.351219	-0.133578	-1.46432	0.801221	0.158044	0.999265	-4.51657
ZBTB26	-0.347258	0.0146111	-1.46358	0.800671	0.158245	0.999265	-4.51673
ATR	-0.348853	0.228218	-1.46331	0.80047	0.158318	0.999265	-4.51678
C1GALT1C1	-0.28355	-0.0674438	-1.46313	0.800334	0.158367	0.999265	-4.51682
ADGRE2	-0.457946	0.0997597	-1.46312	0.800328	0.15837	0.999265	-4.51682
PEAK1	-0.324542	0.128921	-1.46284	0.80012	0.158445	0.999265	-4.51688
MRPL10	0.311376	-0.141921	1.46268	0.799996	0.158491	0.999265	-4.51692
ZNHIT3	0.363376	0.0620969	1.46255	0.799905	0.158524	0.999265	-4.51694
CRELD2	0.381426	-0.215256	1.46224	0.799676	0.158608	0.999265	-4.51701
RNF213	0.351485	0.145506	1.46222	0.799654	0.158616	0.999265	-4.51701
BCL10	0.258413	0.0529732	1.46076	0.798573	0.159011	0.999265	-4.51732
C15orf41	-0.308025	0.106479	-1.46042	0.798319	0.159104	0.999265	-4.51739
C1QL3	-0.387165	0.141838	-1.46004	0.798036	0.159208	0.999265	-4.51747
DUS1L	0.400784	0.00717859	1.45927	0.797468	0.159416	0.999265	-4.51763
VLDLR	-0.373282	0.233233	-1.45896	0.797239	0.1595	0.999265	-4.51769
NUMBL	-0.276742	0.219171	-1.45887	0.797173	0.159524	0.999265	-4.51771
ATXN7L3B	0.273845	-0.0505029	1.45809	0.796588	0.159739	0.999265	-4.51788
IL19	0.411291	0.134668	1.45799	0.796518	0.159765	0.999265	-4.5179
ZMYM5	-0.468058	0.013539	-1.45795	0.796484	0.159778	0.999265	-4.51791
KIAA1147	-0.253912	0.132762	-1.45772	0.796315	0.15984	0.999265	-4.51795
SV2B	0.237514	0.151044	1.45754	0.796186	0.159887	0.999265	-4.51799
BEX1	0.413014	-0.0842214	1.45741	0.796084	0.159925	0.999265	-4.51802
CHRNA9	0.340924	0.0569837	1.45723	0.79595	0.159974	0.999265	-4.51806
ZFP69B	-0.287119	0.224448	-1.4572	0.795932	0.159981	0.999265	-4.51806
DIXDC1	-0.362962	0.176101	-1.45717	0.795907	0.15999	0.999265	-4.51807
MCPH1	-0.375305	0.0753274	-1.45693	0.795727	0.160056	0.999265	-4.51812
IMPDH1	-0.297531	0.270131	-1.45681	0.795643	0.160087	0.999265	-4.51814
PRAMEF13	0.376546	0.153101	1.45671	0.795566	0.160116	0.999265	-4.51816
PRAMEF14	0.376546	0.153101	1.45671	0.795566	0.160116	0.999265	-4.51816
XPA	-0.351893	0.123402	-1.45649	0.795405	0.160175	0.999265	-4.51821
TMEM209	-0.350584	0.290002	-1.45631	0.795273	0.160224	0.999265	-4.51825
MND1	-0.349342	0.0876369	-1.45607	0.795092	0.160291	0.999265	-4.5183
TBC1D3H	0.520967	0.121686	1.45579	0.794887	0.160366	0.999265	-4.51836
SLC38A4	0.341107	0.040412	1.45564	0.794773	0.160408	0.999265	-4.51839
CRNDE	-0.263371	-0.129496	-1.45533	0.794541	0.160494	0.999265	-4.51845
MPDU1	0.295094	-0.0990876	1.45511	0.79438	0.160554	0.999265	-4.5185
POU3F4	-0.407121	0.0318755	-1.45494	0.794256	0.1606	0.999265	-4.51853
APOM	-0.360583	0.0918219	-1.45475	0.794116	0.160651	0.999265	-4.51857
IPCEF1	-0.371233	0.144313	-1.45429	0.793774	0.160778	0.999265	-4.51867
CFAP47	-0.345143	0.070274	-1.45421	0.793716	0.160799	0.999265	-4.51868
ZNF420	-0.371209	-0.118198	-1.45413	0.793656	0.160821	0.999265	-4.5187
SELENOK	0.373928	-0.0516028	1.45413	0.793651	0.160823	0.999265	-4.5187
ZGPAT	-0.281825	-0.0713714	-1.45367	0.793313	0.160949	0.999265	-4.5188
KIF6	0.418818	0.0158235	1.45317	0.792945	0.161085	0.999265	-4.5189
RBM22	-0.307944	-0.144231	-1.45311	0.792896	0.161103	0.999265	-4.51892
S100A8	-0.335988	-0.0401244	-1.4526	0.792521	0.161242	0.999265	-4.51902
FKBP15	-0.282327	0.291293	-1.45258	0.792502	0.161249	0.999265	-4.51903
KRT81	0.31157	0.144047	1.45255	0.792485	0.161256	0.999265	-4.51903
ZNF704	-0.359543	-0.0165392	-1.4525	0.792446	0.16127	0.999265	-4.51904
TMEM38A	-0.354236	-0.0538805	-1.45224	0.792252	0.161342	0.999265	-4.5191
ARHGAP31	0.444961	0.207609	1.45175	0.791892	0.161476	0.999265	-4.5192
SPDYE16	-0.266274	0.208929	-1.45163	0.791799	0.161511	0.999265	-4.51922
IFNA21	0.410087	0.0653021	1.45143	0.791652	0.161565	0.999265	-4.51926
PPIA	0.291016	-0.0604599	1.4512	0.791483	0.161628	0.999265	-4.51931
ZNF623	-0.310454	0.12312	-1.45068	0.791102	0.16177	0.999265	-4.51942
ITGB3	0.310346	-0.0532731	1.45043	0.790914	0.16184	0.999265	-4.51947
GPR132	-0.347922	0.253444	-1.45026	0.790786	0.161888	0.999265	-4.51951
FBXO7	0.383911	-0.0229789	1.45023	0.790767	0.161895	0.999265	-4.51951
WFDC3	-0.415863	0.122337	-1.45011	0.790675	0.161929	0.999265	-4.51954
HSF4	-0.276628	0.0464585	-1.4498	0.790447	0.162014	0.999265	-4.5196
MAPK3	0.314117	-0.0172615	1.4496	0.790299	0.16207	0.999265	-4.51965
DMTF1	-0.304514	0.21472	-1.44928	0.790061	0.162158	0.999265	-4.51971
PLEKHS1	-0.374707	0.0299935	-1.44928	0.79006	0.162158	0.999265	-4.51971
BEND7	-0.303008	0.327458	-1.44927	0.790054	0.162161	0.999265	-4.51971
ADAMTS8	-0.343734	-0.00527012	-1.44927	0.790053	0.162161	0.999265	-4.51971
CTIF	-0.272038	0.0237147	-1.44909	0.789921	0.16221	0.999265	-4.51975
CXorf67	0.303895	-0.0027053	1.44894	0.789812	0.162251	0.999265	-4.51978
TMEM42	0.258171	0.072983	1.44888	0.789766	0.162268	0.999265	-4.51979
BCAP29	-0.35931	-0.027393	-1.44817	0.789241	0.162465	0.999265	-4.51994
SMPDL3A	0.321576	-0.221292	1.44813	0.789213	0.162475	0.999265	-4.51995
FBXW9	0.348019	0.136453	1.44812	0.789204	0.162479	0.999265	-4.51995
RNASE7	0.449959	-0.0657131	1.44803	0.789141	0.162502	0.999265	-4.51997
TNK2	-0.34057	-0.162448	-1.44796	0.789084	0.162523	0.999265	-4.51999
C2orf42	-0.345485	0.0481968	-1.44781	0.788973	0.162565	0.999265	-4.52002
PAPSS2	-0.404067	0.0963231	-1.44772	0.788908	0.162589	0.999265	-4.52004
ERVMER34-1	0.329018	0.106266	1.44766	0.788865	0.162605	0.999265	-4.52005
DLD	-0.387723	0.182525	-1.44759	0.788815	0.162624	0.999265	-4.52006
RIOX2	-0.341419	0.270932	-1.44688	0.788288	0.162821	0.999265	-4.52021
PAPD7	-0.301693	-0.0128634	-1.44672	0.788166	0.162867	0.999265	-4.52024
USP53	-0.341951	0.0108714	-1.44659	0.788075	0.162901	0.999265	-4.52027
VEPH1	-0.341574	0.0733808	-1.4464	0.78793	0.162956	0.999265	-4.52031
EDNRB	0.393708	-0.0271906	1.44619	0.787774	0.163014	0.999265	-4.52035
CCDC125	-0.301181	0.0946659	-1.44612	0.787729	0.163031	0.999265	-4.52037
ZBTB11	-0.329195	0.0373525	-1.44596	0.787608	0.163077	0.999265	-4.5204
RAD17	-0.356313	0.0604546	-1.44589	0.78756	0.163095	0.999265	-4.52041
C8orf58	-0.443533	0.033355	-1.44515	0.787006	0.163303	0.999265	-4.52057
ALDH3B1	0.303818	0.0468269	1.44496	0.786869	0.163355	0.999265	-4.52061
TMEM14B	0.331971	0.0481577	1.44492	0.786842	0.163365	0.999265	-4.52062
PLPP2	0.269631	-0.0328658	1.44472	0.786692	0.163421	0.999265	-4.52066
ARMC10	-0.380029	0.0532165	-1.44454	0.786559	0.163471	0.999265	-4.5207
NEU1	0.312011	-0.0690676	1.44417	0.786283	0.163575	0.999265	-4.52077
PRPF40B	-0.374845	0.0300689	-1.4441	0.786234	0.163593	0.999265	-4.52079
DDX23	0.390324	-0.0397701	1.44363	0.785885	0.163725	0.999265	-4.52089
CREB3L1	-0.340391	0.0281761	-1.44294	0.785378	0.163916	0.999265	-4.52103
PVRIG	-0.32971	0.0524845	-1.44291	0.785353	0.163926	0.999265	-4.52103
ARMCX2	-0.277702	0.189015	-1.44287	0.785326	0.163936	0.999265	-4.52104
SERPINB3	-0.545736	0.184451	-1.44228	0.784888	0.164101	0.999265	-4.52117
CORIN	0.429599	-0.0476296	1.44179	0.784531	0.164236	0.999265	-4.52127
ZFP57	0.395349	0.0445541	1.44159	0.784381	0.164293	0.999265	-4.52131
OAS2	0.474506	-0.02935	1.44145	0.784277	0.164332	0.999265	-4.52134
PTBP2	-0.286263	0.231803	-1.44079	0.783789	0.164517	0.999265	-4.52147
HIST1H2AG	0.3153	0.310739	1.44054	0.783604	0.164587	0.999265	-4.52153
GYS1	-0.335987	-0.00857818	-1.44024	0.783386	0.16467	0.999265	-4.52159
ADAMTS19	-0.355187	0.0412429	-1.43984	0.78309	0.164782	0.999265	-4.52167
MOG	0.442945	0.26855	1.43976	0.783032	0.164804	0.999265	-4.52169
TSHZ1	0.27657	0.0399739	1.43964	0.782939	0.16484	0.999265	-4.52171
CDC37L1	-0.368426	0.237562	-1.43947	0.782819	0.164885	0.999265	-4.52175
GRAMD1A	-0.274816	0.0105049	-1.43919	0.782611	0.164964	0.999265	-4.5218
MYO5C	0.258499	0.0267151	1.43894	0.782429	0.165033	0.999265	-4.52186
EIF5A2	-0.423519	0.0995458	-1.43885	0.782357	0.16506	0.999265	-4.52188
C2orf27A	-0.43367	0.087488	-1.43873	0.782274	0.165092	0.999265	-4.5219
SCAMP1	-0.417702	0.048464	-1.43866	0.782222	0.165112	0.999265	-4.52191
MGAM2	0.352794	0.187063	1.43785	0.781623	0.16534	0.999265	-4.52208
ARMCX6	-0.252753	0.192504	-1.43776	0.781553	0.165366	0.999265	-4.5221
PPP1R35	-0.37211	-0.0941474	-1.43737	0.781271	0.165474	0.999265	-4.52218
ADGRG2	-0.334511	0.0720642	-1.43704	0.781021	0.165569	0.999265	-4.52225
THNSL1	-0.302712	0.145263	-1.43687	0.7809	0.165615	0.999265	-4.52228
NLRP11	0.371089	0.0998775	1.43687	0.7809	0.165615	0.999265	-4.52228
SIDT1	-0.245274	-0.0784535	-1.43676	0.780817	0.165647	0.999265	-4.52231
DHX37	0.410286	0.0672534	1.43658	0.780687	0.165697	0.999265	-4.52234
GGTLC2	0.378319	-0.121321	1.43606	0.780299	0.165844	0.999265	-4.52245
ZNF658	-0.293819	0.182951	-1.43593	0.780205	0.165881	0.999265	-4.52248
SPATA31D4	0.4334	0.184215	1.43572	0.780051	0.165939	0.999265	-4.52252
FAM20B	-0.34911	0.0818003	-1.43524	0.779696	0.166075	0.999265	-4.52262
OR51Q1	0.371232	0.0567692	1.43486	0.779419	0.166181	0.999265	-4.5227
IL4R	0.265274	0.0414129	1.4339	0.778709	0.166453	0.999265	-4.5229
SLC16A14	-0.268575	-0.180648	-1.43337	0.778323	0.166601	0.999265	-4.52301
TBL1X	-0.45372	0.0297295	-1.43308	0.778108	0.166683	0.999265	-4.52307
OR9K2	0.340848	0.117546	1.43306	0.778095	0.166688	0.999265	-4.52307
ZNF862	-0.275946	0.226415	-1.43294	0.778007	0.166722	0.999265	-4.5231
KYNU	-0.305349	0.0521684	-1.43275	0.777862	0.166778	0.999265	-4.52314
CPSF1	-0.348124	0.0929488	-1.43273	0.777848	0.166783	0.999265	-4.52314
TTC5	0.315062	-0.280991	1.43261	0.777761	0.166816	0.999265	-4.52316
ZNF780B	-0.339038	0.0479554	-1.43232	0.777549	0.166898	0.999265	-4.52322
RRAD	0.318968	-0.101409	1.43191	0.777244	0.167015	0.999265	-4.52331
CCDC169	0.283007	0.147299	1.43169	0.777088	0.167075	0.999265	-4.52335
ZMAT5	0.374993	-0.0340205	1.43155	0.776981	0.167116	0.999265	-4.52338
SEC11A	0.279839	-0.0663184	1.43152	0.776957	0.167125	0.999265	-4.52339
MTRNR2L1	-0.334565	-0.102988	-1.43089	0.776498	0.167302	0.999265	-4.52352
VPS37A	-0.32179	0.150192	-1.43087	0.776485	0.167307	0.999265	-4.52352
LRRC7	0.374358	0.0329047	1.43082	0.776449	0.167321	0.999265	-4.52353
TEX15	0.288604	-0.0146485	1.4307	0.776354	0.167358	0.999265	-4.52356
SMN2	0.497971	-0.0936727	1.43052	0.776223	0.167408	0.999265	-4.5236
TMEM199	0.332931	-0.241401	1.43047	0.77619	0.167421	0.999265	-4.52361
LETM1	-0.339819	0.0884556	-1.43035	0.7761	0.167456	0.999265	-4.52363
RNF150	0.296671	0.0863683	1.4297	0.775625	0.167639	0.999265	-4.52376
TMEM98	0.282738	0.176961	1.4297	0.77562	0.167641	0.999265	-4.52377
UNG	0.317878	0.0660367	1.42913	0.775202	0.167802	0.999265	-4.52388
DGAT1	-0.286228	-0.0191922	-1.42882	0.774974	0.16789	0.999265	-4.52395
PCDHA9	-0.289792	-0.0857465	-1.42873	0.774906	0.167917	0.999265	-4.52397
OR1J1	0.479121	0.165071	1.42868	0.774874	0.167929	0.999265	-4.52397
PTRH1	-0.449428	-0.155058	-1.42843	0.774691	0.168	0.999265	-4.52403
SAMD9	0.474318	0.0609079	1.42841	0.774675	0.168006	0.999265	-4.52403
ZNF846	-0.36596	-0.0122079	-1.42837	0.774648	0.168017	0.999265	-4.52404
CARD6	0.29741	0.223014	1.42834	0.774619	0.168028	0.999265	-4.52405
DYNLRB1	0.252356	-0.0530167	1.42784	0.774254	0.168169	0.999265	-4.52415
C1orf158	0.378568	0.0609485	1.42769	0.774145	0.168211	0.999265	-4.52418
FBXL18	-0.342868	-0.155223	-1.42768	0.774136	0.168215	0.999265	-4.52418
ATIC	0.293354	-0.14435	1.42762	0.774092	0.168232	0.999265	-4.52419
HMGCLL1	-0.346461	0.0989152	-1.42756	0.77405	0.168248	0.999265	-4.5242
ZNF10	-0.417521	0.018855	-1.42728	0.773844	0.168328	0.999265	-4.52426
EXOG	0.325995	0.109844	1.42569	0.772677	0.168781	0.999265	-4.52459
VWC2L	0.342931	0.00360623	1.42516	0.772288	0.168932	0.999265	-4.5247
ANKIB1	-0.325116	0.19799	-1.42502	0.772182	0.168973	0.999265	-4.52473
ZBTB32	-0.540946	0.278708	-1.42461	0.77188	0.169091	0.999265	-4.52481
C2orf76	-0.40593	-0.0946906	-1.4246	0.771873	0.169094	0.999265	-4.52482
ZNF672	-0.360318	-0.00309573	-1.42438	0.771711	0.169157	0.999265	-4.52486
SLC6A2	-0.369449	0.175259	-1.42431	0.771665	0.169175	0.999265	-4.52487
TIRAP	-0.338041	0.0346787	-1.42419	0.771573	0.16921	0.999265	-4.5249
DPY30	0.369259	0.154121	1.42366	0.771184	0.169362	0.999265	-4.52501
TPI1	0.409981	0.0898797	1.42365	0.771175	0.169366	0.999265	-4.52501
ORAI1	0.370714	0.0396639	1.42304	0.770731	0.169539	0.999265	-4.52513
MSMP	0.411198	-0.0114346	1.42303	0.770724	0.169541	0.999265	-4.52514
RASSF10	0.340874	-0.00747635	1.4226	0.770411	0.169664	0.999265	-4.52522
ZFP37	-0.397507	0.156257	-1.42237	0.770238	0.169731	0.999265	-4.52527
HTRA3	0.26486	0.0854342	1.42231	0.770193	0.169749	0.999265	-4.52529
ABCB4	-0.441687	-0.101209	-1.42182	0.769838	0.169888	0.999265	-4.52538
ABHD14A	0.29106	0.00250323	1.42145	0.769562	0.169996	0.999265	-4.52546
NAGPA	0.318695	-0.142343	1.42142	0.769542	0.170004	0.999265	-4.52547
MBOAT1	0.372578	0.212209	1.4212	0.769385	0.170065	0.999265	-4.52551
TUBGCP5	-0.393299	0.0699958	-1.42115	0.769344	0.170081	0.999265	-4.52552
CD55	-0.380412	0.149496	-1.42067	0.768991	0.170219	0.999265	-4.52562
GREB1L	0.312309	0.0307987	1.42063	0.768962	0.170231	0.999265	-4.52563
SPOP	0.330239	0.130593	1.42041	0.768801	0.170294	0.999265	-4.52567
AQP1	0.274421	-0.0617726	1.42023	0.768674	0.170344	0.999265	-4.52571
PPP1R12B	-0.327006	0.193202	-1.41986	0.768397	0.170452	0.999265	-4.52579
OGT	-0.29503	0.182076	-1.41964	0.768239	0.170514	0.999265	-4.52583
PHB	0.549481	0.0369573	1.41929	0.767983	0.170615	0.999265	-4.5259
RUFY3	-0.358476	-0.0925046	-1.41924	0.767949	0.170628	0.999265	-4.52591
MUL1	0.303042	-0.274342	1.41906	0.767814	0.170681	0.999265	-4.52595
APEH	0.316451	0.0542158	1.41885	0.767656	0.170743	0.999265	-4.526
CMC4	-0.291421	-0.0891179	-1.41873	0.767571	0.170777	0.999265	-4.52602
MARS2	-0.309446	0.0186139	-1.41851	0.767413	0.170839	0.999265	-4.52606
NEIL3	-0.39996	0.0869214	-1.41835	0.767291	0.170887	0.999265	-4.5261
ERVV-1	0.315433	0.125278	1.41833	0.767278	0.170892	0.999265	-4.5261
ARTN	-0.39329	0.0542483	-1.41811	0.767119	0.170955	0.999265	-4.52615
SPATA9	-0.269462	0.111169	-1.41807	0.767088	0.170967	0.999265	-4.52615
ADNP	-0.368975	0.211259	-1.41807	0.767086	0.170968	0.999265	-4.52615
YJEFN3	-0.397056	-0.0169193	-1.418	0.767039	0.170986	0.999265	-4.52617
KIAA1614	-0.27884	-0.0236316	-1.418	0.767035	0.170988	0.999265	-4.52617
CCDC39	-0.476652	0.0100035	-1.41773	0.766839	0.171065	0.999265	-4.52622
CD70	0.366042	-0.0807126	1.41742	0.76661	0.171155	0.999265	-4.52629
ZNF146	-0.256695	0.0242313	-1.41734	0.766553	0.171178	0.999265	-4.5263
UBAP1L	-0.385024	-0.196747	-1.41724	0.766478	0.171207	0.999265	-4.52633
ABCB6	-0.240097	-0.216119	-1.41713	0.766396	0.171239	0.999265	-4.52635
HIST2H2AA3	0.417299	0.220451	1.41707	0.766356	0.171255	0.999265	-4.52636
HIST2H2AA4	0.417299	0.220451	1.41707	0.766356	0.171255	0.999265	-4.52636
TRIM21	0.506224	0.0289134	1.41687	0.766212	0.171312	0.999265	-4.5264
KTN1	-0.3556	0.157724	-1.41674	0.766114	0.171351	0.999265	-4.52643
MKLN1	-0.383393	0.213962	-1.41644	0.765897	0.171436	0.999265	-4.52649
H2AFB1	0.308969	0.26606	1.41625	0.765752	0.171494	0.999265	-4.52653
H2AFB3	0.308969	0.26606	1.41625	0.765752	0.171494	0.999265	-4.52653
ACSS2	-0.283631	-0.116844	-1.41619	0.76571	0.17151	0.999265	-4.52654
ALS2CR12	-0.42799	-0.0462727	-1.41608	0.76563	0.171542	0.999265	-4.52656
PTH2R	-0.263922	0.0763111	-1.41585	0.765464	0.171607	0.999265	-4.52661
SLC22A23	-0.328249	-0.0830227	-1.41563	0.765302	0.171671	0.999265	-4.52665
TYW1	-0.327076	0.137067	-1.41559	0.765275	0.171682	0.999265	-4.52666
FAM105A	-0.276723	-0.241856	-1.41511	0.764922	0.171822	0.999265	-4.52676
RPS10-NUDT3	-0.292466	-0.000457904	-1.41446	0.764444	0.172011	0.999265	-4.52689
H1FX	0.279115	-0.0362634	1.41443	0.764421	0.17202	0.999265	-4.5269
CAMSAP1	-0.31848	0.171298	-1.41434	0.764355	0.172046	0.999265	-4.52692
UHRF2	-0.371116	0.325283	-1.41427	0.76431	0.172064	0.999265	-4.52693
NPHP3	-0.377014	0.116661	-1.41416	0.764228	0.172097	0.999265	-4.52695
RFWD2	-0.395227	0.150179	-1.41376	0.763932	0.172214	0.999265	-4.52704
OBSCN	-0.344717	0.193366	-1.4137	0.763893	0.172229	0.999265	-4.52705
ZNF430	-0.361576	0.30154	-1.41332	0.763613	0.17234	0.999265	-4.52713
FKBP4	0.292157	-0.0284249	1.4131	0.763454	0.172404	0.999265	-4.52717
PLXND1	-0.268805	0.19056	-1.41301	0.763384	0.172431	0.999265	-4.52719
CHRFAM7A	-0.447551	0.16343	-1.41295	0.763339	0.172449	0.999265	-4.5272
OR10V1	0.469878	0.205276	1.41294	0.763334	0.172451	0.999265	-4.5272
C12orf45	0.332677	-0.0910507	1.41292	0.763316	0.172458	0.999265	-4.52721
DYNLT3	-0.28181	0.0780496	-1.41258	0.76307	0.172556	0.999265	-4.52728
MT1E	0.272096	0.267691	1.4114	0.762208	0.172899	0.999265	-4.52752
MFSD9	0.259612	-0.293025	1.41097	0.761893	0.173024	0.999265	-4.52761
DPYSL5	-0.301828	-0.00912644	-1.41068	0.761679	0.17311	0.999265	-4.52767
RAB32	0.262774	-0.0134087	1.41067	0.761673	0.173112	0.999265	-4.52767
SLC25A36	-0.294737	0.0139061	-1.4102	0.76133	0.173249	0.999265	-4.52776
FANCD2OS	0.267135	0.133367	1.41009	0.761251	0.17328	0.999265	-4.52779
MEGF6	-0.360153	0.041425	-1.40946	0.760792	0.173464	0.999265	-4.52792
RAB39A	-0.366257	0.0876576	-1.40939	0.76074	0.173484	0.999265	-4.52793
NDST4	-0.351978	0.0741307	-1.40931	0.760682	0.173507	0.999265	-4.52795
FAM213B	-0.264542	-0.00128056	-1.40888	0.760369	0.173633	0.999265	-4.52803
CCDC151	-0.395497	-0.144582	-1.40838	0.760003	0.173779	0.999265	-4.52814
HAS2	-0.490925	0.0990206	-1.40815	0.759838	0.173845	0.999265	-4.52818
FAM122B	-0.300841	0.0391182	-1.40796	0.759696	0.173902	0.999265	-4.52822
ARPC2	0.317921	-0.0590875	1.40781	0.75959	0.173944	0.999265	-4.52825
NOTCH3	-0.238704	0.307983	-1.40759	0.759426	0.17401	0.999265	-4.5283
BAGE	0.318657	-0.00299127	1.40742	0.759304	0.174059	0.999265	-4.52833
CSF2RA	0.270131	0.260153	1.40738	0.759272	0.174072	0.999265	-4.52834
SNPH	-0.281609	0.0219909	-1.40731	0.759223	0.174091	0.999265	-4.52835
RPS6KA6	-0.306286	0.177208	-1.40718	0.759124	0.174131	0.999265	-4.52838
ZNF627	-0.287715	-0.0116988	-1.40711	0.759075	0.174151	0.999265	-4.5284
TLR3	0.34252	0.154019	1.40688	0.758906	0.174218	0.999265	-4.52844
PPIB	0.345139	0.0856742	1.40659	0.758693	0.174304	0.999265	-4.5285
C14orf119	0.307893	-0.128455	1.40654	0.758663	0.174316	0.999265	-4.52851
IL20RB	-0.297756	-0.113666	-1.40607	0.758319	0.174454	0.999265	-4.52861
SUMO2	0.348266	0.0763997	1.40585	0.758158	0.174519	0.999265	-4.52865
C2orf69	-0.317845	-0.0517824	-1.40573	0.758072	0.174553	0.999265	-4.52868
PCDHB1	-0.342917	0.0884687	-1.40573	0.758067	0.174555	0.999265	-4.52868
CCDC88B	-0.234879	-0.196262	-1.40563	0.757998	0.174583	0.999265	-4.5287
ABHD17B	-0.37242	0.225536	-1.4052	0.757682	0.17471	0.999265	-4.52878
ROPN1L	-0.329576	-0.0547265	-1.40515	0.757647	0.174724	0.999265	-4.52879
B4GALT3	-0.542508	0.0956701	-1.40508	0.757594	0.174745	0.999265	-4.52881
ZNF783	-0.302663	0.0167802	-1.40467	0.757297	0.174865	0.999265	-4.52889
WNT5A	0.258381	0.143874	1.40372	0.756606	0.175144	0.999265	-4.52908
SERPINB4	-0.481803	0.138784	-1.40351	0.756449	0.175207	0.999265	-4.52913
EPB41L2	0.308251	0.344235	1.40321	0.756229	0.175296	0.999265	-4.52919
FKBP6	0.394791	0.125035	1.40259	0.755777	0.175478	0.999265	-4.52932
NTN4	0.230283	0.197802	1.40255	0.755747	0.17549	0.999265	-4.52932
CD164	0.216693	0.0817109	1.40197	0.755331	0.175658	0.999265	-4.52944
RNF34	0.421949	-0.0319123	1.40187	0.755258	0.175688	0.999265	-4.52946
CHMP6	0.291644	-0.101349	1.40154	0.755015	0.175786	0.999265	-4.52953
RXRB	0.296587	0.0492669	1.40129	0.754831	0.175861	0.999265	-4.52958
CHMP1A	0.300986	-0.151518	1.40115	0.754733	0.1759	0.999265	-4.52961
C4orf47	-0.497796	-0.0528283	-1.4009	0.75455	0.175975	0.999265	-4.52966
CDA	0.46052	0.0617931	1.40057	0.754308	0.176073	0.999265	-4.52973
WDSUB1	-0.392664	0.0761899	-1.40018	0.754028	0.176186	0.999265	-4.5298
C1QTNF5	0.37986	-0.0565394	1.39965	0.753637	0.176345	0.999265	-4.52991
RFC5	0.327841	-0.00937589	1.39926	0.753352	0.176461	0.999265	-4.52999
TNF	0.25467	0.0687962	1.39916	0.753279	0.176491	0.999265	-4.53001
GLYATL2	-0.31921	0.0507597	-1.39878	0.753003	0.176603	0.999265	-4.53009
CIAPIN1	0.405436	-0.143044	1.3986	0.752878	0.176654	0.999265	-4.53013
ZMAT1	-0.385291	-0.0386989	-1.39802	0.752451	0.176827	0.999265	-4.53024
ZNF701	-0.376177	0.117698	-1.39761	0.752155	0.176948	0.999265	-4.53033
WNT1	0.294929	0.148593	1.39726	0.751902	0.177051	0.999265	-4.5304
SRPK3	-0.380897	0.00983802	-1.39699	0.751704	0.177131	0.999265	-4.53045
TMEM255A	-0.359306	0.15127	-1.39669	0.751486	0.177221	0.999265	-4.53051
UCK1	-0.267905	-0.159559	-1.39663	0.751444	0.177238	0.999265	-4.53053
EDNRA	-0.321244	0.144615	-1.39642	0.751288	0.177301	0.999265	-4.53057
PSG6	0.428443	0.0334611	1.39609	0.751052	0.177398	0.999265	-4.53063
INPP5E	-0.310659	0.0185263	-1.39584	0.750869	0.177473	0.999265	-4.53069
OR14I1	0.411122	0.142961	1.39537	0.750528	0.177612	0.999265	-4.53078
ITGA11	-0.358362	0.256362	-1.39537	0.750528	0.177612	0.999265	-4.53078
SYP	-0.251594	0.00390948	-1.39533	0.7505	0.177623	0.999265	-4.53079
DEFA1	-0.285435	0.03901	-1.39519	0.750396	0.177666	0.999265	-4.53082
DEFA1B	-0.285435	0.03901	-1.39519	0.750396	0.177666	0.999265	-4.53082
SNCA	0.261975	0.000531918	1.39508	0.750315	0.177699	0.999265	-4.53084
COMMD8	0.421953	-0.077406	1.39495	0.750223	0.177737	0.999265	-4.53087
H6PD	-0.284243	0.0921186	-1.39491	0.750192	0.177749	0.999265	-4.53087
SKI	-0.268535	0.0382379	-1.39484	0.750141	0.17777	0.999265	-4.53089
ZFAND2A	-0.278571	-0.0145246	-1.39436	0.749795	0.177912	0.999265	-4.53099
ZNF106	-0.287976	0.0452594	-1.39423	0.749695	0.177953	0.999265	-4.53101
ZNF843	0.263303	0.0328735	1.39417	0.749652	0.177971	0.999265	-4.53102
CCNI2	0.26138	-0.0230458	1.39388	0.749442	0.178057	0.999265	-4.53108
DKKL1	-0.386783	0.150304	-1.39387	0.749437	0.178059	0.999265	-4.53108
RHBDL2	0.257063	0.161308	1.39341	0.749105	0.178195	0.999265	-4.53118
IPP	-0.352396	0.162357	-1.39285	0.748693	0.178364	0.999265	-4.53129
EGLN1	-0.464974	0.168597	-1.39254	0.748466	0.178457	0.999265	-4.53136
LEP	-0.438446	0.0571353	-1.39249	0.748436	0.178469	0.999265	-4.53136
CHID1	0.327799	-0.0300081	1.39242	0.748386	0.17849	0.999265	-4.53138
ZKSCAN1	-0.345649	-0.067517	-1.39177	0.747911	0.178685	0.999265	-4.53151
DNAH3	0.306066	-0.0147557	1.39174	0.747885	0.178696	0.999265	-4.53152
MEF2D	-0.341183	0.150608	-1.39171	0.747868	0.178703	0.999265	-4.53152
FASTKD3	-0.297737	0.0291258	-1.39166	0.747828	0.178719	0.999265	-4.53153
SRMS	0.367971	-0.138849	1.39145	0.747679	0.178781	0.999265	-4.53157
ACOT8	-0.280577	-0.228258	-1.39134	0.747598	0.178814	0.999265	-4.5316
GSTO2	-0.366233	-0.10448	-1.3911	0.747427	0.178885	0.999265	-4.53165
PML	0.329066	0.0919364	1.39094	0.747311	0.178933	0.999265	-4.53168
CA2	0.392262	0.0960981	1.39086	0.747251	0.178957	0.999265	-4.53169
2024-03-06	-0.271754	0.100433	-1.39081	0.747213	0.178973	0.999265	-4.5317
ZC3H12B	-0.399521	0.109927	-1.39059	0.747055	0.179038	0.999265	-4.53175
APOBR	0.348437	0.0887695	1.38953	0.746284	0.179356	0.999265	-4.53196
IFI44	0.406968	-0.0172516	1.38946	0.746235	0.179376	0.999265	-4.53198
TMED2	0.304763	-0.0151259	1.38916	0.746019	0.179466	0.999265	-4.53204
PALMD	-0.330289	0.139273	-1.38891	0.745835	0.179542	0.999265	-4.53209
IRAK4	-0.360383	-0.0989867	-1.3888	0.745757	0.179574	0.999265	-4.53211
BCL2A1	0.37123	0.167922	1.38862	0.745625	0.179628	0.999265	-4.53215
CD81	0.301446	0.101609	1.38843	0.74549	0.179684	0.999265	-4.53218
OLFML2B	-0.309327	0.274694	-1.38838	0.74545	0.179701	0.999265	-4.5322
GLIPR1	0.291376	0.237707	1.38794	0.745135	0.179831	0.999265	-4.53228
SLC35F5	-0.377892	-0.0626944	-1.38772	0.744973	0.179898	0.999265	-4.53233
SPATA25	-0.355372	0.171303	-1.38734	0.744696	0.180013	0.999265	-4.53241
TXN2	0.323198	-0.190222	1.3873	0.744671	0.180023	0.999265	-4.53241
CAPSL	0.403736	-0.0187682	1.3873	0.744665	0.180026	0.999265	-4.53241
RING1	0.309239	-0.0849838	1.38706	0.744491	0.180098	0.999265	-4.53246
SPATA5L1	-0.300804	-0.00390682	-1.38667	0.744215	0.180213	0.999265	-4.53254
EIF4A1	0.479097	-0.152032	1.38667	0.744214	0.180213	0.999265	-4.53254
[truncated: 14,153 more rows]
