# Supplementary material for: Targeting neddylation and sumoylation in chemoresistant triple negative breast cancer
Source: NPJ Breast Cancer. 2024 May 27;10:37. doi: 10.1038/s41523-024-00644-4 (PMC11130334; doi:10.1038/s41523-024-00644-4)
Supplement: Supplementary file 6 — Supplemental Table 4) Retro-analysis of public A/C response data [file 41523_2024_644_MOESM6_ESM.xlsx]

## Sheet: Meta
Supplemental Table 4: Retro-spective gene enrichment analysis of PMID: 30996079
Name	Description
Data set	PDX Identifier from PMID: 30996079, PIM001P = Primary site, PIM001M=Metatatic
Gene Set DB	MsigDB gene set list that was used for the pathway enrichment analysis
ID	Gene set identifier
Term_Description	Human readable gene set identifier
Fold_Enrichment	Fold enrichment of DEG in that gene set
occurrence	The number of times the term was enriched after bootstraping
support	The median support, defined as the proportion of active subnetworks leading to the enrichment
lowest_p	Lowest p-value over all iterations
highest_p	Highest p-value over all iterations
Up_regulated	Enriched genes that were up-regulated
Down_regulated	Enriched genes that were down-regulated

## Sheet: Table S4
Data set	Gene Set DB	ID	Term_Description	Fold_Enrichment	occurrence	support	lowest_p	highest_p	Up_regulated	Down_regulated
PIM001P	KEGG	hsa04120	Ubiquitin mediated proteolysis	1.36593	10	0.1375	4.9e-06	0.00013	UBE2E1, UBE2M	SMURF1, SIAH1, TRAF6, MAP3K1, BIRC3, CUL4B, CUL7
PIM001P	REACTOME	R-HSA-5688426	Deubiquitination	1.34477	10	0.0726633	1.2e-06	2.3e-06	PSMB3, PSMB5, PSMD11, RCE1, UCHL1	BIRC3, IFIH1, MYSM1, NFKBIA, RIPK2, TNKS, TP53, TRAF6, USP15, USP34, USP48
PIM001P	REACTOME	R-HSA-349425	Autodegradation of the E3 ubiquitin ligase COP1	1.65459	10	0.0275	5e-06	0.0016	PSMB3, PSMB5, PSMD11	TP53
PIM001P	REACTOME	R-HSA-75815	Ubiquitin-dependent degradation of Cyclin D	1.65459	10	0.0275	5e-06	0.0016	PSMB3, PSMB5, PSMD11	GSK3B
PIM001P	REACTOME	R-HSA-8951664	Neddylation	1.22043	10	0.0300754	2.4e-05	0.017	BTBD6, CDKN1A, COMMD4, FBXW5, PSMB3, PSMB5, PSMD11, UBE2M	CUL4B, CUL7, CUL9, FEM1C, KLHL20, UBD
PIM001P	REACTOME	R-HSA-69601	Ubiquitin Mediated Degradation of Phosphorylated Cdc25A	1.24094	10	0.0225	0.00054	0.0016	PSMB3, PSMB5, PSMD11
PIM001P	REACTOME	R-HSA-3108232	SUMO E3 ligases SUMOylate target proteins	0.900441	10	0.0050251	0.0018	0.0018	NUP62, PARK7	MTA1, NFKBIA, PHC1, SCMH1, TP53
PIM001P	REACTOME	R-HSA-2990846	SUMOylation	0.868661	10	0.0050251	0.0023	0.0023	NUP62, PARK7	MTA1, NFKBIA, PHC1, SCMH1, TP53
PIM001P	REACTOME	R-HSA-3232118	SUMOylation of transcription factors	2.1096	10	0.01	0.015	0.015		MTA1, TP53
PIM001M	KEGG	hsa04120	Ubiquitin mediated proteolysis	1.46361	10	0.0402418	7.6e-10	1.5e-09	UBE2D4, UBE2G1, UBE2J1, UBE2L6, UBE2Q1, SMURF1, WWP1, TRAF6, BIRC2, BIRC3, PIAS3, SOCS3, ANAPC10	UBE2E3, UBE2O, CDC20
PIM001M	REACTOME	R-HSA-5688426	Deubiquitination	1.36776	10	0.0641785	4.8e-12	4.2e-08	BIRC2, BIRC3, DDX58, IFIH1, NFKBIA, NOD2, OTUD3, POLB, PSMA1, PSMA3, PSMB4, PSMB8, PSMD14, PSMD7, PSME2, RHOT1, RIPK2, STAM2, TADA2B, TRAF2, TRAF6, TRIM25	AR, CCNA2, CDC20, UCHL1, USP13
PIM001M	REACTOME	R-HSA-349425	Autodegradation of the E3 ubiquitin ligase COP1	1.74521	10	0.0169973	5.3e-08	5.3e-08	PSMA1, PSMA3, PSMB4, PSMB8, PSMD14, PSMD7, PSME2
PIM001M	REACTOME	R-HSA-69601	Ubiquitin Mediated Degradation of Phosphorylated Cdc25A	1.99452	10	0.0226631	5.3e-08	5.3e-08	PSMA1, PSMA3, PSMB4, PSMB8, PSMD14, PSMD7, PSME2	CHEK1
PIM001M	REACTOME	R-HSA-75815	Ubiquitin-dependent degradation of Cyclin D	1.99452	10	0.0333426	5.3e-08	5.3e-08	CCND1, PSMA1, PSMA3, PSMB4, PSMB8, PSMD14, PSMD7, PSME2
PIM001M	REACTOME	R-HSA-2990846	SUMOylation	1.04713	10	0.021164	1.1e-06	0.011	CBX4, HDAC7, NFKBIA, NRIP1, PIAS3, RANBP2, SENP2, SP100	AR, NSMCE1, RAD21, RPA1, TOP2A, TRIM28
PIM001M	REACTOME	R-HSA-3108232	SUMO E3 ligases SUMOylate target proteins	1.0079	10	0.0191047	1.6e-05	0.017	CBX4, HDAC7, NFKBIA, NRIP1, PIAS3, RANBP2, SP100	AR, NSMCE1, RAD21, RPA1, TOP2A, TRIM28
PIM001M	REACTOME	R-HSA-8951664	Neddylation	1.261	10	0.0209447	0.00017	0.00017	ASB7, CDKN1A, COMMD3, DCUN1D3, DDA1, FBXL15, FBXW5, GAN, KLHL42, NPLOC4, PSMA1, PSMA3, PSMB4, PSMB8, PSMD14, PSMD7, PSME2, SOCS3, SOCS6, UBD	AMER1, FBXO17, KCTD6, LRRC41
PIM001M	REACTOME	R-HSA-4755510	SUMOylation of immune response proteins	2.31184	9	0.0056497	0.0032	0.0032	NFKBIA, PIAS3
PIM001M	REACTOME	R-HSA-8852135	Protein ubiquitination	1.1737	1	0.0051813	0.0068	0.0068	HLA-A, HLA-B, RNF181, UBE2G1	RNF152, UBE2E3
PIM001M	REACTOME	R-HSA-3899300	SUMOylation of transcription cofactors	1.1828	8	0.0055571	0.011	0.015	CBX4, NRIP1, PIAS3	TRIM28
PIM001M	REACTOME	R-HSA-4641263	Regulation of FZD by ubiquitination	1.81644	1	0.005291	0.019	0.019	FZD5	FZD8, LRP6
PIM001M	REACTOME	R-HSA-4615885	SUMOylation of DNA replication proteins	0.866938	1	0.0051813	0.033	0.033	PIAS3, RANBP2	TOP2A
PIM001M	REACTOME	R-HSA-8866652	Synthesis of active ubiquitin: roles of E1 and E2 enzymes	0.847673	9	0.0054054	0.038	0.04	UBE2G1	UBE2E3
