# Supplementary material for: Targeting neddylation and sumoylation in chemoresistant triple negative breast cancer
Source: NPJ Breast Cancer. 2024 May 27;10:37. doi: 10.1038/s41523-024-00644-4 (PMC11130334; doi:10.1038/s41523-024-00644-4)
Supplement: Supplementary file 7 — Supplemental Table 5) RNAseq quality control metrics [file 41523_2024_644_MOESM7_ESM.xlsx]

## Sheet: Meta
Supplemental Table 5: RNAseq quality control metrics
Name	Description
public_id	Patient Identifier
Timepoint	Timepoint before NACT (Pre), On AC (Mid), at surgical ressection (Post)
TOTAL_READS	The total number of reads generated from sequencing.
PCT_PF_READS	The percentage of reads passing filter (PF) criteria set by the sequencing platform.
PCT_PF_READS_ALIGNED	The percentage of PF reads that are successfully aligned to the reference genome.
MEAN_READ_LENGTH	The average length of the reads.
PCT_READS_ALIGNED_IN_PAIRS	The percentage of reads that are aligned as proper pairs to the reference genome.
STRAND_BALANCE	The balance of read alignment to the positive and negative strands of the genome.
PCT_CODING_BASES	The percentage of bases that are aligned to coding regions.
PCT_UTR_BASES	The percentage of bases that are aligned to untranslated regions (UTRs).
PCT_INTRONIC_BASES	The percentage of bases that are aligned to intronic regions.
PCT_INTERGENIC_BASES	The percentage of bases that are aligned to intergenic regions.
PCT_MRNA_BASES	The percentage of bases that are aligned to mRNA.
PCT_USABLE_BASES	The percentage of bases that are usable for downstream analysis.

## Sheet: Table S5
public_id	Timepoint	TOTAL_READS	PCT_PF_READS	PCT_PF_READS_ALIGNED	MEAN_READ_LENGTH	PCT_READS_ALIGNED_IN_PAIRS	STRAND_BALANCE	PCT_CODING_BASES	PCT_UTR_BASES	PCT_INTRONIC_BASES	PCT_INTERGENIC_BASES	PCT_MRNA_BASES	PCT_USABLE_BASES
ATID099	Pre	225751098	1	0.948748	99.1121	0.986431	0.499779	0.756284	0.043872	0.046479	0.153365	0.800156	0.766682
ATID099	Post	241425446	1	0.959058	99.1578	0.987798	0.499783	0.76315	0.045044	0.0421	0.149707	0.808194	0.782572
ATID099	Mid	258714016	1	0.970387	99.8623	0.994902	0.499924	0.785148	0.048157	0.032503	0.134193	0.833304	0.811353
ATID608	Pre	276540014	1	0.966533	99.7005	0.993764	0.499972	0.822183	0.048871	0.026893	0.102053	0.871053	0.845962
ATID608	Post	217390290	1	0.967231	99.45	0.991417	0.500005	0.783797	0.049289	0.023045	0.143868	0.833086	0.811076
ATID608	Mid	289332912	1	0.964107	99.6797	0.993658	0.499976	0.811801	0.049166	0.024057	0.114975	0.860967	0.833998
PIM001	Pre	114405250	1	0.946547	136.164	0.979556	0.498873	0.381778	0.196927	0.198227	0.223068	0.578705	0.554738
TNBC009	Post	131709246	1	0.924828	97.4738	0.989743	0.500127	0.588486	0.138634	0.151591	0.12129	0.72712	0.67173
TNBC010	Pre	253754678	1	0.964903	99.7482	0.994707	0.499873	0.732922	0.045696	0.033455	0.187926	0.778618	0.754586
TNBC010	Mid	227091876	1	0.95687	99.1986	0.988272	0.499484	0.6961	0.04446	0.035801	0.22364	0.74056	0.715325
TNBC016	Pre	101302782	1	0.919825	97.5189	0.989913	0.500409	0.537701	0.159285	0.148658	0.154356	0.696986	0.639359
TNBC023	Pre	112775484	1	0.983503	74.0675	0.99326	0.499537	0.463246	0.29584	0.034914	0.206	0.759087	0.750924
TNBC044	Pre	116420742	1	0.952842	138.864	0.985351	0.499012	0.350148	0.179766	0.218098	0.251988	0.529914	0.508765
TNBC047	Pre	95906844	1	0.937352	94.754	0.99029	0.500068	0.652926	0.174505	0.087476	0.085093	0.827431	0.773895
TNBC047	Post	123105206	1	0.944273	93.7185	0.988688	0.500054	0.640131	0.187178	0.083294	0.089396	0.82731	0.781858
TNBC047	Mid	150627124	1	0.924409	97.3403	0.988785	0.500172	0.589368	0.173904	0.124909	0.11182	0.763272	0.704463
TNBC052	Pre	82938208	1	0.935564	94.5195	0.99086	0.499906	0.590819	0.173438	0.064314	0.171428	0.764257	0.713391
TNBC063	Pre	116727748	1	0.958736	99.6825	0.992894	0.499736	0.782533	0.035176	0.0381	0.144192	0.817708	0.787688
TNBC069	Pre	221782604	1	0.920886	97.2683	0.988578	0.50047	0.637175	0.188282	0.082926	0.091617	0.825457	0.758674
TNBC081	Pre	80690264	1	0.959063	136.404	0.98219	0.498031	0.346459	0.146122	0.150245	0.357174	0.492582	0.477697
TNBC117	Pre	92214826	1	0.951264	137.023	0.97909	0.497331	0.372227	0.172909	0.120333	0.334531	0.545136	0.525582
TNBC117	Post	82662890	1	0.94871	135.142	0.975014	0.49775	0.343591	0.159694	0.22265	0.274064	0.503286	0.485842
TNBC117	Mid	145903048	1	0.955817	136.948	0.98271	0.498224	0.342727	0.155939	0.185119	0.316214	0.498666	0.481599
TNBC139	Pre	117564996	1	0.920523	97.4758	0.990091	0.500095	0.581633	0.16459	0.129631	0.124146	0.746223	0.683986
TNBC139	Post	162969746	1	0.922658	97.5445	0.990911	0.500051	0.607547	0.17166	0.109835	0.110958	0.779207	0.716057
TNBC155	Pre	65180206	1	0.937858	94.4277	0.989895	0.499998	0.582687	0.164427	0.105853	0.147033	0.747114	0.699572
TNBC192	Pre	71389508	1	0.877839	92.2025	0.984348	0.500072	0.579146	0.268197	0.043984	0.108673	0.847343	0.733137
TNBC231	Pre	94971772	1	0.95426	136.634	0.977671	0.497491	0.354207	0.167609	0.168097	0.310087	0.521816	0.505426
TNBC231	Mid	63343866	1	0.88962	137.681	0.984594	0.498027	0.343843	0.154231	0.176067	0.325859	0.498074	0.447879
TNBC249	Pre	42483354	1	0.908222	97.3722	0.990825	0.500122	0.494952	0.131291	0.188088	0.185668	0.626243	0.566726
TNBC249	Mid	88669528	1	0.913201	97.3034	0.988935	0.500183	0.522169	0.15375	0.169746	0.154335	0.675919	0.616201
TNBC253	Pre	137971944	1	0.975023	143.288	0.991539	0.498756	0.310073	0.118239	0.095181	0.476506	0.428313	0.418979
TNBC271	Pre	307858534	1	0.92959	97.5803	0.990705	0.500099	0.66051	0.190186	0.077596	0.071708	0.850696	0.788773
TNBC271	Post	215687596	1	0.917623	97.6005	0.990486	0.50007	0.629481	0.195205	0.083427	0.091887	0.824687	0.751862
TNBC283	Pre	115505688	1	0.914607	97.2268	0.988394	0.500151	0.590489	0.185839	0.108096	0.115576	0.776328	0.706738
TNBC283	Mid	123885730	1	0.914424	97.323	0.988658	0.500171	0.620102	0.18738	0.086149	0.106369	0.807482	0.73358
TNBC284	Pre	124848594	1	0.924172	97.4852	0.989565	0.50014	0.604301	0.162902	0.111518	0.121279	0.767203	0.706584
